# Supplementary material for: Global Invasion Risk Assessment of Prosopis juliflora at Biome Level: Does Soil Matter?
Source: Biology (Basel). 2021 Mar 9;10(3):203. doi: 10.3390/biology10030203 (PMC7999975; doi:10.3390/biology10030203)
Supplement: Supplementary file 1 [file biology-10-00203-s001.zip]

Archive with 2 entries (2 files):
- Supplementary A.xlsx
- Supplementary B.docx
