# Supplementary material for: Global Invasion Risk Assessment of Prosopis juliflora at Biome Level: Does Soil Matter?
Source: Biology (Basel). 2021 Mar 9;10(3):203. doi: 10.3390/biology10030203 (PMC7999975; doi:10.3390/biology10030203)
Supplement: Supplementary file 1 [file biology-10-00203-s001.zip › Supplementary A.xlsx]

## Sheet: Table S1 (Occurrence Data)
Country	Latitude	Longitude
Australia	-31.9833	141.467
Australia	-21.4235	141.26
Australia	-19.2235	146.626
Australia	-21.4236	141.259
Australia	-19.2236	146.626
Australia	-31.9667	141.45
Australia	-31.1871	136.814
Australia	-31.97	141.45
Australia	-31.9667	141.45
Australia	-31.1667	136.833
Australia	-31.9829	141.377
Australia	-32.0833	141
Australia	-31.97	141.44
Australia	-31.9415	141.394
Australia	-31.95	140.983
Australia	-30.9115	135.315
Australia	-31.982	141.468
Australia	-32.5	137.767
Australia	-32.074	140.995
Australia	-31.874	141.234
Australia	-31.7167	138.1
Australia	-31.2	136.817
Bahrain	26.02	50.5
Benin	10.6	1.26667
Brazil	-8.575	-36.8792
Brazil	-5.37858	-40.8543
Brazil	-5.58028	-36.3597
Brazil	-6.31468	-35.0427
Brazil	-6.2875	-37.2734
Brazil	-9.36	-36.9
Brazil	-6.04278	-40.6733
Brazil	-6.29972	-35.64
Brazil	-8.22333	-39.015
Brazil	-8.50361	-37.6947
Brazil	-13.8642	-40.0817
Brazil	-9.8925	-41.0833
Brazil	-15.2544	-40.2744
Brazil	-10.1161	-36.2314
Brazil	-7.27722	-36.8428
Brazil	-6.07556	-37.7167
Brazil	-7.115	-34.8631
Brazil	-5.7925	-37.5567
Brazil	-15.1494	-39.6833
Brazil	-8.86139	-38.9583
Brazil	-10.9667	-39.6
Brazil	-9.41028	-40.3828
Brazil	-8.82972	-39
Brazil	-12.0333	-40.4833
Brazil	-9.35	-40.3333
Brazil	-8.23833	-35.9222
Brazil	-8.575	-36.8792
Brazil	-8.23839	-35.9159
Brazil	-7.96793	-39.0424
Brazil	-8.41513	-39.6978
Brazil	-6.52327	-38.4252
Brazil	-8.74378	-38.6918
Brazil	-8.07944	-37.3753
Brazil	-8.00138	-38.0597
Brazil	-9.61611	-42.0753
Brazil	-7.39083	-36.2722
Brazil	-7.48333	-36.665
Brazil	-9.48567	-41.9128
Brazil	-9.66	-37.7892
Brazil	-9.91722	-37.2781
Brazil	-9.80528	-37.6842
Brazil	-7.66631	-36.5442
Brazil	-8.05972	-38.7186
Brazil	-8.13056	-38.6739
Brazil	-12.7167	-39.1167
Brazil	-7.12	-34.87
Cameroon	7.86667	14.6833
Cameroon	7.7	14.5667
China	26.6842	100.751
Colombia	11.166	-74.2221
Colombia	10.7551	-75.0305
Colombia	4.39525	-74.8368
Colombia	4.88234	-74.7303
Colombia	4.32184	-74.8591
Colombia	4.32156	-74.8601
Colombia	4.40938	-74.713
Colombia	5.19604	-74.4816
Colombia	11.33	-74.09
Colombia	12.1711	-71.3027
Colombia	10.9782	-74.3258
Colombia	6.99741	-73.1591
Colombia	9.63	-74.9122
Colombia	11.3136	-74.1275
Colombia	4.765	-74.797
Colombia	8.57261	-72.786
Colombia	10.5715	-75.4502
Colombia	5.43261	-75.7194
Colombia	10.3136	-75.1938
Colombia	10.3137	-75.2043
Colombia	4.66461	-74.7898
Colombia	4.60895	-74.8023
Colombia	4.65972	-74.782
Colombia	4.60667	-74.8059
Colombia	4.66311	-74.7798
Colombia	4.66283	-74.7807
Colombia	4.66186	-74.7796
Colombia	4.66036	-74.7796
Colombia	5.0769	-74.7858
Colombia	7.72747	-72.5691
Colombia	10.3	-75.4
Colombia	9.72136	-74.9624
Colombia	10.5564	-75.446
Colombia	10.455	-75.3954
Colombia	9.70221	-75.0783
Colombia	4.45922	-74.7397
Colombia	10.3	-75.2667
Colombia	10.7591	-75.2463
Colombia	12.1626	-72.0944
Colombia	3.25114	-75.1322
Colombia	10.6583	-75.0228
Colombia	6.75231	-72.9276
Colombia	9.11977	-73.8228
Colombia	6.8276	-72.9946
Colombia	3.57025	-76.2475
Colombia	10.7653	-75.1625
Colombia	4.68306	-74.8253
Colombia	11.4796	-72.4329
Colombia	4.46544	-74.799
Colombia	4.46197	-74.799
Colombia	4.46789	-74.7984
Colombia	4.49483	-74.7837
Colombia	4.53992	-74.7687
Colombia	4.49428	-74.7811
Colombia	4.52856	-74.789
Colombia	4.53181	-74.7876
Colombia	4.6525	-74.7973
Colombia	4.54864	-74.7968
Colombia	4.54222	-74.7976
Colombia	4.53556	-74.7746
Colombia	4.53358	-74.7781
Colombia	4.62744	-74.7815
Colombia	4.55539	-74.8002
Colombia	4.60675	-74.7836
Colombia	4.6195	-74.7817
Colombia	4.57631	-74.7895
Colombia	4.71764	-74.7868
Colombia	4.67008	-74.7815
Colombia	4.70181	-74.7848
Colombia	4.63317	-74.7814
Colombia	4.63539	-74.7669
Colombia	4.63673	-74.7722
Colombia	4.7255	-74.7868
Colombia	4.66344	-74.7808
Colombia	4.69147	-74.7884
Colombia	4.71225	-74.7861
Colombia	4.49158	-74.7723
Colombia	4.81253	-74.7355
Colombia	4.54167	-74.7635
Colombia	4.69136	-74.7884
Colombia	4.75439	-74.7839
Colombia	4.76083	-74.7854
Colombia	4.62917	-74.7525
Colombia	4.81933	-74.7681
Colombia	4.76578	-74.7656
Colombia	4.75489	-74.77
Colombia	4.75408	-74.7662
Colombia	4.7745	-74.759
Colombia	4.77439	-74.7636
Colombia	4.77214	-74.7649
Colombia	4.77056	-74.7609
Colombia	4.77572	-74.7608
Colombia	4.77808	-74.7569
Colombia	4.76547	-74.7644
Colombia	4.79097	-74.7414
Colombia	4.78642	-74.7429
Colombia	4.27631	-74.8487
Colombia	4.73817	-74.7336
Colombia	3.94244	-76.2013
Colombia	6.71869	-73.0203
Colombia	6.85289	-73.0038
Costa_Rica	10.35	-85.4
Costa_Rica	10.3	-85.7
Costa_Rica	10.8	-85.68
Costa_Rica	10.9008	-85.7297
Costa_Rica	10.3286	-85.2989
Costa_Rica	10.7917	-85.6556
Costa_Rica	10.9028	-85.7306
Costa_Rica	10.8333	-85.6167
Costa_Rica	10.3542	-85.4069
Costa_Rica	10.79	-85.65
Costa_Rica	10.9	-85.73
Costa_Rica	10.05	-84.91
Cape_Verde	15.05	-23.6333
Cape_Verde	15.0333	-23.5833
Cape_Verde	16.8299	-25.0697
Cape_Verde	16.1489	-22.9008
Cape_Verde	16.1063	-22.9148
Cape_Verde	15.1333	-23.2167
Dominican_Republic	19.55	-70.75
Dominican_Republic	19.45	-70.7
Ecuador	-1.30833	-90.4314
Ecuador	-0.895402	-89.6091
Ecuador	-2.78333	-80.2167
Ecuador	-2.38333	-80.6833
Ecuador	-1.51666	-80.7333
Ecuador	-3.99833	-79.2997
Ecuador	-2.21666	-80.9667
Ecuador	-2.3333	-80.8667
Ecuador	-0.6	-80.4167
Ecuador	-2.43333	-79.6
Ecuador	-0.35	-78.1167
Ecuador	-2	-79.9667
Ecuador	-4.2	-79.8167
Ecuador	-1.56666	-80.8167
Ecuador	-1.2975	-90.434
Ecuador	-2.1	-79.7167
Ecuador	-2.41667	-80.3667
Ecuador	-1.567	-80.717
Ethiopia	9.56027	41.8701
Ethiopia	9.58496	41.859
Ethiopia	9.60252	41.8502
Ethiopia	9.53253	41.8791
Ethiopia	8.91585	39.8671
Ethiopia	8.92065	39.8492
Ethiopia	8.9744	40.1475
Ethiopia	8.75293	39.5943
Ethiopia	8.3888	39.33
Ethiopia	8.78735	39.6588
Ethiopia	8.84525	39.7263
Ethiopia	8.9065	39.9116
Ethiopia	8.90358	39.917
Ethiopia	8.39648	39.333
Ethiopia	8.78128	39.6463
Ethiopia	8.79228	39.6661
Ethiopia	8.7701	39.6141
Ethiopia	8.7146	39.5556
Ethiopia	8.4177	39.3284
Ethiopia	8.80367	39.6761
Ethiopia	8.84298	39.7337
Ethiopia	8.9188	39.8788
Ethiopia	8.985	40.1617
Ethiopia	8.79272	39.6663
Ethiopia	8.90462	39.9387
Ethiopia	8.4802	39.2942
Ethiopia	7.93663	38.7164
Ethiopia	8.7363	39.5735
Ethiopia	8.73608	39.5733
Ethiopia	8.8831	39.7813
Ethiopia	8.80333	39.6759
Ethiopia	8.90663	39.9768
Ethiopia	8.81703	39.7089
Ethiopia	8.431	39.3224
Ethiopia	8.72995	39.5651
Ethiopia	8.90507	39.9466
Ethiopia	8.56747	39.3246
Ethiopia	8.89198	39.796
Ethiopia	8.90225	39.8198
Ethiopia	8.99458	40.168
Ethiopia	8.90395	39.9256
Ethiopia	8.76662	39.6104
Ethiopia	5.32367	39.5942
Ethiopia	8.27135	39.2963
Ethiopia	8.65247	39.4216
Ethiopia	8.31743	39.3229
Ethiopia	8.82915	39.7105
Ethiopia	8.91365	39.9065
Ethiopia	8.75142	39.5919
Ethiopia	8.46463	39.3071
Ethiopia	8.90563	39.9581
Ethiopia	8.91428	39.8317
Ethiopia	8.4035	39.3366
Ethiopia	8.65208	39.4204
Ethiopia	8.77573	39.6286
Ethiopia	8.49142	39.2891
Ethiopia	8.77585	39.6289
Ethiopia	8.85662	39.745
Ethiopia	12.3283	39.5926
Ethiopia	12.4262	39.5535
Ethiopia	13.5259	39.5017
Ethiopia	12.4294	39.5512
Ethiopia	12.4316	39.742
Ethiopia	12.3188	39.598
Ethiopia	12.4374	39.7373
Ethiopia	12.4337	39.7065
Ethiopia	12.3368	39.5893
Ethiopia	12.4417	39.7279
Ethiopia	12.4169	39.6466
Ethiopia	12.4245	39.6738
Ethiopia	12.436	39.7191
Ethiopia	8.38768	39.3304
Ethiopia	8.31913	39.3218
Ethiopia	11.3941	40.7493
Ethiopia	11.2742	40.4031
Ethiopia	11.2539	40.3032
Ethiopia	10.0474	40.6202
Ethiopia	10.4639	40.7341
Ethiopia	10.5165	40.7538
Ethiopia	11.0611	40.7454
Ethiopia	10.0036	40.5617
Ethiopia	9.99595	40.5513
Ethiopia	9.81907	40.511
Ethiopia	11.1126	40.7557
Ethiopia	9.85101	40.5102
Ethiopia	11.1594	40.7546
Ethiopia	9.88399	40.5134
Ethiopia	9.09912	40.1799
Ethiopia	9.25018	40.2035
Ethiopia	9.60763	40.4112
Ethiopia	11.1275	40.7608
Ethiopia	10.9908	40.7213
Ethiopia	9.28703	40.2389
Ethiopia	9.14765	40.5238
Ethiopia	9.36574	42.6837
Ethiopia	9.02074	40.3697
Ethiopia	10.8755	40.6885
Ethiopia	9.6351	40.4309
Ethiopia	10.1568	40.6583
Ethiopia	9.54269	41.8768
Ethiopia	9.75422	40.4646
Ethiopia	11.1142	40.7565
Ethiopia	10.138	40.6469
Ethiopia	10.1974	40.6788
Ethiopia	10.1043	40.6431
Ethiopia	9.60501	41.8333
Ethiopia	9.38849	40.315
Ethiopia	8.96287	40.1269
Ethiopia	8.75704	39.6003
Ethiopia	9.73304	40.4551
Ethiopia	9.18379	40.1487
Ethiopia	8.87102	39.7655
Ethiopia	10.7584	40.6686
Ethiopia	9.3736	40.3096
Ethiopia	9.72428	40.4506
Ethiopia	9.13987	40.1588
Ethiopia	9.0139	40.3288
Ethiopia	11.3241	40.728
Ethiopia	11.2962	40.5066
Ethiopia	8.97345	40.1459
Ethiopia	9.13024	40.1669
Ethiopia	9.21771	40.1746
Ethiopia	8.90375	39.9231
Ethiopia	9.03016	40.1858
Ethiopia	8.905	39.8923
Ethiopia	10.1779	39.979
Ethiopia	9.84531	40.5133
Ethiopia	9.31704	40.2639
Ethiopia	8.98449	40.1614
Ethiopia	11.2668	40.3905
Ethiopia	9.77281	40.4794
Ethiopia	8.66615	39.4402
Ethiopia	9.92734	40.5276
Ethiopia	9.52642	41.8808
Ethiopia	8.9117	39.8289
Ethiopia	9.90278	40.52
Ethiopia	9.01816	40.3529
Ethiopia	9.61771	41.7755
Ethiopia	9.87273	40.5074
Ethiopia	9.61258	41.8098
Ethiopia	9.57715	41.8611
India	23.676	69.6898
India	27.1625	77.5243
India	23.4657	71.2095
Iran	32.0085	48.5239
Kenya	-1.58902	35.236
Kenya	-3.39272	38.5414
Kenya	-3.66888	38.9427
Kenya	-3.5169	38.7032
Kenya	-0.680333	39.8253
Kenya	-4.147	39.3922
Kenya	-0.513683	39.681
Kenya	-3.67313	38.9459
Kenya	-0.490233	39.6653
Kenya	-0.627567	39.7888
Kenya	-0.6038	39.7735
Kenya	-1.09938	39.9432
Kenya	-3.41628	38.5988
Kenya	-0.621667	39.788
Kenya	-0.521867	39.6915
Kenya	-0.735417	39.8338
Kenya	-0.504283	39.6758
Kenya	-1.03883	39.9176
Kenya	-3.40758	38.5641
Kenya	-2.47258	40.1182
Kenya	-0.611017	39.7818
Kenya	-0.58255	39.7402
Kenya	-3.58698	38.7981
Kenya	-0.48585	39.6554
Kenya	-1.20652	40.0212
Kenya	-1.23845	40.0372
Kenya	-0.896983	39.8812
Kenya	-3.23277	40.1246
Kenya	-0.956383	39.8985
Kenya	-0.596017	39.7633
Kenya	-0.571867	39.7314
Kenya	-0.867267	39.8755
Kenya	-2.29	40.2554
Kenya	-1.2512	40.0455
Kenya	-3.09173	40.1445
Kenya	-2.45552	40.1178
Kenya	-2.55272	40.1232
Kenya	-0.562133	39.7139
Kenya	-0.966883	39.9024
Kenya	-0.94375	39.8952
Kenya	-0.858017	39.8697
Kenya	-3.56805	38.7676
Kenya	-3.24035	40.1183
Kenya	-1.69813	40.1691
Kenya	-0.4689	39.6417
Kenya	-0.65865	39.8092
Kenya	-2.32477	40.6586
Kenya	-0.789017	39.8484
Kenya	-2.29785	40.6916
Kenya	-3.17325	40.1103
Kenya	-0.712483	39.8343
Kenya	-0.932983	39.8918
Kenya	-0.7054	39.8301
Kenya	-0.846167	39.8686
Kenya	-1.19098	40.0214
Kenya	-1.51387	40.1467
Kenya	-0.794467	39.849
Kenya	-3.05382	40.139
Kenya	-3.2581	40.1251
Kenya	-2.84203	40.15
Kenya	-2.21077	40.1754
Kenya	-2.6237	40.1371
Kenya	-1.73758	40.1756
Kenya	-1.07733	39.9295
Kenya	-1.66595	40.0716
Kenya	-2.29303	40.1253
Kenya	-2.90913	40.1407
Kenya	-2.88078	40.1427
Kenya	-3.23832	40.1253
Kenya	-1.22953	40.0347
Kenya	-1.0151	39.9147
Kenya	-3.24053	40.1243
Kenya	-1.8077	40.2073
Kenya	-2.37087	40.3731
Kenya	-1.68963	40.1715
Kenya	-0.590633	39.7523
Kenya	-2.96527	40.1403
Kenya	-2.4873	40.1178
Kenya	-1.20157	40.0193
Kenya	-1.1188	39.9641
Kenya	-0.719083	39.8357
Kenya	-2.34678	40.5994
Kenya	-2.98768	40.1403
Kenya	-2.12552	40.1823
Kenya	-3.1342	40.1364
Kenya	-1.12777	39.7978
Kenya	-3.03243	40.1374
Kenya	-1.77635	40.19
Kenya	-1.26753	39.895
Kenya	-2.65598	40.1389
Kenya	-2.25097	40.1816
Kenya	-1.57102	40.1715
Kenya	-2.1788	40.81
Kenya	-2.93973	40.1363
Kenya	-3.0215	40.1367
Kenya	-1.70568	40.1726
Kenya	-1.34053	40.0718
Kenya	-2.52693	40.5267
Kenya	-2.34702	40.1184
Kenya	-2.72428	40.1431
Kenya	-2.52427	40.1172
Kenya	-1.22283	39.8299
Kenya	-2.32652	40.1143
Kenya	-1.14317	39.9849
Kenya	-2.7504	40.1447
Kenya	-1.21893	40.0277
Kenya	-0.52615	39.5446
Kenya	-2.3737	40.379
Kenya	-0.7805	39.6655
Kenya	-2.8554	40.1506
Kenya	-1.67248	40.1058
Kenya	-2.15235	40.1825
Kenya	-2.52223	40.5271
Kenya	-2.40292	40.1172
Kenya	-2.59097	40.1324
Kenya	-1.49915	39.9921
Kenya	-2.3776	40.1165
Kenya	-2.23443	40.8469
Kenya	-1.5289	39.9987
Kenya	-2.14932	40.1834
Kenya	-3.14723	40.1266
Kenya	-2.14357	40.184
Kenya	-2.3145	40.1142
Kenya	-2.29725	40.3116
Kenya	-2.69575	40.1413
Kenya	-2.3812	40.3955
Kenya	-0.644633	39.2714
Kenya	-1.16793	40.006
Kenya	-2.26595	40.1756
Kenya	-0.811083	39.682
Kenya	-1.19182	39.828
Kenya	-1.96087	40.2034
Kenya	-1.55215	40.1633
Kenya	-2.13523	40.1843
Kenya	-0.91655	39.74
Kenya	-0.93195	39.7493
Kenya	-2.17853	40.173
Kenya	-1.07965	39.7897
Kenya	-0.63205	39.2785
Kenya	-2.27142	40.1829
Kenya	-1.67753	40.1176
Kenya	-1.4052	39.9478
Kenya	-2.34993	40.5907
Kenya	-2.82052	40.1483
Kenya	-2.3836	40.4019
Kenya	-1.37217	39.9247
Kenya	-0.607483	39.5893
Kenya	-0.839933	39.6997
Kenya	-1.94175	40.2004
Kenya	-0.7789	38.7353
Kenya	-2.26837	40.1848
Kenya	-0.532317	39.4416
Kenya	-2.32238	40.1131
Kenya	-2.72888	40.1433
Kenya	-1.58543	39.9759
Kenya	-0.76885	38.3957
Kenya	-0.495317	39.5073
Kenya	-1.24767	39.8668
Kenya	-0.670017	39.1239
Kenya	-1.50727	40.0031
Kenya	-0.642133	39.6046
Kenya	-1.64335	39.9916
Kenya	-0.887333	39.7288
Kenya	-0.4743	39.5937
Kenya	-1.04012	39.7922
Kenya	-2.79842	40.1472
Kenya	-2.2673	40.2105
Kenya	-1.35175	39.9141
Kenya	-1.66742	40.0989
Kenya	-1.00702	39.7876
Kenya	-0.628683	39.6012
Kenya	-0.552883	39.4062
Kenya	-1.17845	39.8227
Kenya	-2.23145	40.1782
Kenya	-0.927933	38.0946
Kenya	-2.36768	40.5532
Kenya	-1.29662	39.9032
Kenya	-0.796067	38.5993
Kenya	-0.857233	38.2262
Kenya	-1.16472	39.8116
Kenya	-0.831033	38.2585
Kenya	-0.667283	39.604
Kenya	-0.8667	39.718
Kenya	-0.774317	38.3511
Kenya	-1.44583	39.973
Kenya	-2.16747	40.1781
Kenya	-0.692967	39.6113
Kenya	-0.477767	39.5572
Kenya	-0.46335	39.6385
Kenya	-0.725733	39.0008
Kenya	-0.945233	39.7524
Kenya	-0.461617	39.6289
Kenya	-1.11038	39.7932
Kenya	-0.467717	39.6161
Kenya	-0.969433	39.7686
Kenya	-0.750517	39.6473
Kenya	-0.477117	39.5765
Kenya	-0.809433	38.2969
Kenya	-1.4783	39.9798
Kenya	-0.968117	38.0128
Kenya	-0.66545	39.2212
Kenya	-0.609417	39.3122
Kenya	-0.8044	38.5322
Kenya	-1.66592	40.0844
Kenya	-0.798067	38.3184
Kenya	-0.729617	39.6333
Kenya	-0.66655	39.1832
Kenya	-0.6916	39.0567
Kenya	-0.735883	38.9708
Kenya	-0.428983	39.6677
Kenya	-0.590633	39.3427
Kenya	-0.790383	38.6487
Kenya	-0.510067	39.4774
Kenya	-0.850683	39.7061
Kenya	-0.807667	38.3055
Kenya	-0.933733	38.0505
Kenya	-1.01583	39.7916
Kenya	-0.65285	39.2444
Kenya	-0.917683	38.1238
Kenya	-0.723633	39.0133
Kenya	-0.567217	39.382
Kenya	-0.45015	39.6489
Kenya	-0.803683	38.5112
Kenya	-3.39132	37.7528
Kenya	-0.7351	38.9226
Kenya	-0.88205	38.1702
Kenya	-3.39437	37.6928
Kenya	-3.39055	37.7241
Kenya	-3.42445	38.5237
Kenya	-3.38715	37.6557
Kenya	-3.40712	38.5443
Kenya	-3.3958	37.6788
Kenya	-3.3882	37.7811
Kenya	-3.39113	37.7072
Kenya	-3.39093	37.7357
Kenya	-1.21622	36.8054
Kenya	-3.39353	37.6713
Kenya	0.4106	37.5965
Kenya	0.641033	37.658
Kenya	0.707517	37.6123
Kenya	0.37655	37.5895
Kenya	0.6604	37.6479
Kenya	0.684933	37.633
Kenya	0.523117	37.6546
Kenya	0.676133	37.6387
Kenya	0.63115	37.66
Kenya	0.6354	37.672
Kenya	0.568083	37.5357
Kenya	0.572967	37.5371
Kenya	1.1336	37.5985
Kenya	0.613683	37.672
Kenya	0.323633	37.5732
Kenya	0.643567	37.6514
Kenya	3.11777	37.4162
Kenya	0.388833	37.592
Kenya	1.7792	36.7901
Kenya	0.72305	37.5989
Kenya	0.478233	37.6291
Kenya	0.572317	37.5724
Kenya	-3.36615	38.6819
Kenya	1.19787	37.6152
Kenya	0.5779	37.4922
Kenya	0.357517	37.5834
Kenya	1.42653	37.7233
Kenya	0.77635	37.5562
Kenya	-3.2219	40.1266
Kenya	-3.2511	40.0702
Kenya	1.99572	37.9134
Kenya	0.4727	35.9803
Kenya	0.5082	37.6456
Kenya	1.61255	37.8047
Kenya	-3.60962	39.8546
Kenya	0.524517	35.9881
Kenya	2.75373	36.7148
Kenya	-3.06323	40.1489
Kenya	2.09223	36.915
Kenya	0.5304	35.9944
Kenya	-3.14123	40.1288
Kenya	0.462483	35.9751
Kenya	0.48735	35.9834
Kenya	3.32392	37.1034
Kenya	3.33005	37.1273
Kenya	3.14018	37.4258
Kenya	-3.16672	40.1103
Kenya	-3.0988	40.1441
Kenya	1.47262	36.7214
Kenya	-3.15498	40.1214
Kenya	-3.39753	38.5444
Kenya	0.502967	35.9828
Kenya	3.3119	37.0592
Kenya	-3.19285	40.1146
Kenya	-3.23923	40.1248
Kenya	-3.39988	38.5519
Kenya	-3.38897	38.5697
Kenya	-3.35062	38.8183
Kenya	-3.3822	38.6021
Madagascar	-24.9833	46.4
Mali	14.3496	-3.60953
Mauritania	18.4394	-9.49778
Mexico	23.7019	-100.914
Mexico	16.1686	-95.2401
Mexico	14.6138	-92.3131
Mexico	15.7753	-96.0783
Mexico	15.7232	-96.1652
Mexico	15.8309	-95.9547
Mexico	15.7386	-96.1717
Mexico	15.6908	-96.2397
Mexico	18.4083	-97.4083
Mexico	21.3925	-88.8914
Mexico	22.9917	-99.7083
Mexico	16.4883	-92.97
Mexico	21.5917	-88.175
Mexico	16.9503	-96.6997
Mexico	16.9583	-96.7083
Mexico	17.0083	-96.5858
Mexico	16.8075	-96.69
Mexico	19.4172	-105.017
Mexico	19.2842	-104.874
Mexico	15.7006	-96.2175
Mexico	15.79	-96.0441
Mexico	16.1833	-95.1958
Mexico	16.3611	-95.0186
Mexico	16.9003	-99.957
Mexico	23.691	-99.1927
Mexico	27.9548	-111.048
Mexico	22.8901	-109.916
Mexico	27.3089	-101.232
Mexico	16.2442	-95.1531
Mexico	21.3236	-89.2611
Mexico	16.3292	-95.2664
Mexico	15.9794	-95.7167
Mexico	16.3586	-95.3783
Mexico	16.2197	-95.1275
Mexico	16.6683	-93.0161
Mexico	16.4858	-92.9678
Mexico	16.5256	-92.9842
Mexico	24.6	-107.925
Mexico	25.6125	-109.068
Mexico	25.4667	-108.088
Mexico	25.1222	-107.757
Mexico	25.9878	-109.048
Mexico	25.9583	-109.422
Mexico	19.3822	-105.007
Mexico	19.3675	-105
Mexico	24.5521	-98.7687
Mexico	24.5854	-98.7173
Mexico	24.5851	-98.8176
Mexico	24.5018	-98.6757
Mexico	21.5719	-88.1394
Mexico	21.2108	-89.3088
Mexico	21.5694	-88.1597
Mexico	15.6989	-96.22
Mexico	15.6971	-96.2256
Mexico	15.7003	-96.2222
Mexico	15.7346	-96.1587
Mexico	15.712	-96.2016
Mexico	15.6996	-96.2173
Mexico	28.6353	-106.089
Mexico	24.3292	-107.5
Mexico	24.6	-107.317
Mexico	17.9817	-101.803
Mexico	23.9633	-109.935
Mexico	19.9981	-105.494
Mexico	20.325	-105.325
Mexico	17.0117	-100.018
Mexico	17.2067	-100.76
Mexico	16.6417	-99.09
Mexico	29.0083	-110.811
Mexico	29.1442	-110.911
Mexico	29.4081	-110.789
Mexico	29.2069	-110.868
Mexico	21.225	-89.3083
Mexico	23.575	-110.142
Mexico	19.575	-99.075
Mexico	24.4516	-101.378
Mexico	18.5417	-97.425
Mexico	21.9155	-102.32
Mexico	23.2235	-104.593
Mexico	25.6567	-102.521
Mexico	25.8046	-108.972
Mexico	24.7743	-104.465
Mexico	23.299	-106.44
Mexico	21.3264	-89.1153
Mexico	20.8625	-90.3961
Mexico	21.2833	-89.3264
Mexico	21.5681	-88.1514
Mexico	21.2472	-89.6569
Mexico	21.5694	-88.1611
Mexico	20.25	-89.35
Mexico	21.5917	-88.1611
Mexico	21.3639	-89.0153
Mexico	21.2778	-89.3111
Mexico	21.3925	-88.8747
Mexico	16.9339	-93.81
Mexico	21.3	-89.3328
Mexico	21.5542	-88.2042
Mexico	21.1917	-88.175
Mexico	21.2083	-89.325
Mexico	21.3583	-89.125
Mexico	28.5208	-106.298
Mexico	21.57	-88.17
Mexico	26.45	-109.05
Mexico	25.4667	-108.133
Mexico	21.5694	-88.1597
Mexico	26.15	-108.717
Mexico	27.6167	-109.983
Mexico	19.3833	-104.983
Mexico	21.57	-88.15
Mexico	25.5	-108.3
Mexico	17	-96.5
Niger	16.9667	7.98333
Niger	14.0333	9.58333
Niger	14.8831	5.52111
Nigeria	12.3169	14.2017
Nicaragua	11.5333	-86.1889
Nicaragua	11.9167	-86.05
Nicaragua	11.4333	-86.0833
Nicaragua	12.5167	-87.1667
Nicaragua	12.2708	-86.3022
Nicaragua	12.2083	-86.3167
Nicaragua	11.8222	-86.5278
Nicaragua	11.4833	-86.1
Nicaragua	12.6167	-86.05
Nicaragua	12	-86.4167
Panama	7.96667	-80.35
Panama	7.97861	-80.41
Panama	8.23333	-82.875
Panama	7.97527	-80.3467
Panama	8.91888	-79.5347
Panama	8.15833	-80.5333
Panama	8.92222	-79.5394
Panama	8.89583	-79.5811
Peru	-5.37611	-78.7808
Philippines	14.7	120.4
Puerto Rico	17.9666	-66.8988
Puerto Rico	17.965	-66.879
Puerto Rico	17.973	-66.908
R??union	-21.1077	55.3151
R??union	-21.1981	55.3141
R??union	-21.2869	55.3782
R??union	-21.2893	55.4094
R??union	-21.0174	55.3161
R??union	-20.9271	55.3171
R??union	-20.928	55.4133
Sudan	18.0333	37.25
Sudan	19.4	37.2667
Sudan	19.2	37.25
Sudan	19.3667	37.25
Sudan	18.9667	37.3667
Sudan	19.1167	37.2333
Sudan	19.1667	37.2667
Sudan	18.9833	37.2833
Sudan	18.9333	37.3667
Sudan	18.9833	37.3667
Sudan	19.0667	37.3333
Sudan	18.7667	37.4333
Sudan	19.2667	37.25
Sudan	18.6667	37.4333
Sudan	19.4167	37.1167
Sudan	18.55	37.5167
Sudan	18.6667	37.3833
Sudan	19.2167	37.2833
Sudan	19.35	37.2167
Sudan	19.05	37.3333
Sudan	19.15	37.2
Sudan	18.6833	37.4833
Sudan	18.65	37.4
Sudan	18.4833	37.4167
Sudan	19.0833	37.3333
Sudan	18.5167	37.2167
Sudan	19.1667	37.3
Sudan	18.95	37.3333
Sudan	19.3	37.2833
Sudan	19.0667	37.35
Sudan	19.0333	37.3667
Sudan	18.75	37.4667
Sudan	18.6833	37.35
Sudan	19.0667	37.3167
Sudan	19.1833	37.3
Sudan	19.2333	37.2833
Sudan	19.0333	37.3
Sudan	19.15	37.3333
Sudan	18.9833	37.25
Sudan	19.35	37.15
Sudan	19	37.2833
Sudan	19.25	37.25
Sudan	19.1667	37.2333
Sudan	18.75	37.5
Sudan	19.2333	37.2667
Sudan	15.5833	32.5333
Somalia	9.67118	44.2837
El_Salvador	13.1833	-87.9167
El_Salvador	13.25	-88.8
Tanzania	-4.95478	39.0915
Tanzania	-3.65578	37.5739
Tanzania	-3.51185	37.5633
Tanzania	-3.53612	37.5577
Tanzania	-5.06672	39.0904
Tanzania	-4.62163	38.0168
Tanzania	-2.08832	33.8727
Tanzania	-2.04975	33.9819
Tanzania	-2.0499	33.9739
Tanzania	-2.05527	33.9303
Tanzania	-2.1697	33.8697
Tanzania	-2.0509	33.9592
Tanzania	-2.0485	33.8828
Tanzania	-2.05655	33.8743
Tanzania	-2.04763	33.875
Tanzania	-1.98715	34.1316
Tanzania	-2.18347	33.8695
Tanzania	-3.49643	37.558
Tanzania	-3.52553	37.5625
Tanzania	-3.47182	37.5444
Tanzania	-3.44878	37.5298
Tanzania	-3.65772	37.5754
Tanzania	-1.5119	33.8143
Tanzania	-3.37417	35.8551
Tanzania	-1.51872	33.8244
Tanzania	-2.01157	33.9481
Tanzania	-3.37467	35.8858
Tanzania	-1.91208	34.0144
Tanzania	-2.02657	33.8728
Tanzania	-2.04755	33.8747
Tanzania	-1.4916	33.8071
Tanzania	-3.37383	35.8815
Tanzania	-1.49475	33.8062
Tanzania	-6.75358	37.8725
Tanzania	-3.69418	35.9372
United_States	33.4109	-112.175
United_States	36.459	-116.867
United_States	33.805	-116.56
United_States	25.675	-80.2683
United_States	33.7487	-111.883
United_States	31.9517	-111.939
United_States	32.0708	-112.729
United_States	21.9763	-159.748
United_States	21.9764	-159.748
United_States	21.9587	-159.688
United_States	21.9761	-159.746
United_States	21.9762	-159.748
United_States	21.9758	-159.746
United_States	21.9762	-159.748
United_States	21.9759	-159.747
United_States	21.9757	-159.746
United_States	21.9757	-159.746
United_States	21.976	-159.747
United_States	21.9762	-159.746
United_States	21.9758	-159.746
United_States	21.9757	-159.746
United_States	21.9763	-159.748
United_States	21.9754	-159.745
United_States	21.9758	-159.746
United_States	21.976	-159.747
United_States	21.9763	-159.747
United_States	21.9757	-159.746
United_States	21.976	-159.747
United_States	21.9757	-159.746
United_States	21.976	-159.747
United_States	21.9736	-159.737
United_States	21.9759	-159.747
United_States	21.9759	-159.746
United_States	21.9763	-159.747
United_States	21.9757	-159.746
United_States	21.976	-159.747
United_States	21.9759	-159.747
United_States	21.9759	-159.747
United_States	21.9736	-159.737
United_States	21.9736	-159.737
United_States	21.9574	-159.682
United_States	21.9757	-159.746
United_States	21.9736	-159.737
United_States	21.9588	-159.69
United_States	21.9737	-159.737
United_States	21.975	-159.742
United_States	21.9759	-159.746
United_States	21.9758	-159.746
United_States	21.9761	-159.747
United_States	21.976	-159.746
United_States	21.976	-159.746
United_States	21.9756	-159.746
United_States	21.976	-159.746
United_States	21.976	-159.747
United_States	21.976	-159.747
United_States	21.9585	-159.69
United_States	21.9759	-159.747
United_States	21.976	-159.747
United_States	21.9746	-159.74
United_States	21.9759	-159.746
United_States	21.9556	-159.674
United_States	21.9555	-159.673
United_States	21.9759	-159.747
United_States	21.9576	-159.685
United_States	21.9579	-159.686
United_States	21.9591	-159.688
United_States	21.976	-159.747
United_States	21.976	-159.747
United_States	21.9558	-159.675
United_States	21.9556	-159.674
United_States	21.976	-159.747
United_States	21.956	-159.676
United_States	21.9761	-159.747
United_States	21.976	-159.747
United_States	21.958	-159.686
United_States	21.9761	-159.747
United_States	21.9556	-159.674
United_States	21.9579	-159.686
United_States	21.9578	-159.686
United_States	21.976	-159.747
United_States	21.9584	-159.689
United_States	21.9762	-159.747
United_States	21.9655	-159.703
United_States	22.0118	-159.339
United_States	21.9754	-159.742
United_States	21.9746	-159.74
United_States	21.9752	-159.74
United_States	21.9753	-159.741
United_States	21.9754	-159.744
United_States	21.9752	-159.743
United_States	22.0118	-159.339
United_States	21.9746	-159.74
United_States	21.9753	-159.743
United_States	21.9727	-159.734
United_States	21.9583	-159.687
United_States	21.9556	-159.674
United_States	21.9754	-159.742
United_States	21.9593	-159.688
United_States	21.9755	-159.742
United_States	21.9563	-159.676
United_States	21.9591	-159.688
United_States	21.9749	-159.74
United_States	21.9752	-159.743
United_States	21.9751	-159.743
United_States	21.9749	-159.74
United_States	21.9748	-159.741
United_States	21.9579	-159.686
United_States	21.9581	-159.686
United_States	21.9754	-159.742
United_States	21.9745	-159.74
United_States	21.9566	-159.678
United_States	21.9754	-159.741
United_States	21.9588	-159.689
United_States	21.9567	-159.678
United_States	21.9585	-159.689
United_States	21.9584	-159.689
United_States	21.9555	-159.674
United_States	21.9571	-159.68
United_States	22.0117	-159.339
United_States	21.9753	-159.741
United_States	21.9749	-159.74
United_States	21.9748	-159.74
United_States	21.9753	-159.741
United_States	21.9754	-159.742
United_States	21.9752	-159.74
United_States	21.9751	-159.74
United_States	21.9588	-159.688
United_States	21.9583	-159.688
United_States	21.9749	-159.74
United_States	21.9557	-159.673
United_States	21.9725	-159.733
United_States	21.9587	-159.688
United_States	21.9751	-159.743
United_States	21.959	-159.688
United_States	21.9584	-159.689
United_States	21.9752	-159.744
United_States	21.9745	-159.737
United_States	21.9591	-159.688
United_States	21.9557	-159.673
United_States	21.9728	-159.734
United_States	21.9736	-159.737
United_States	21.9579	-159.686
United_States	21.9587	-159.689
United_States	21.9582	-159.688
United_States	22.0118	-159.338
United_States	22.0165	-159.343
United_States	22.0117	-159.339
United_States	21.9754	-159.743
United_States	21.9735	-159.737
United_States	21.9744	-159.737
United_States	21.9651	-159.712
United_States	21.9576	-159.683
United_States	21.958	-159.686
United_States	21.9736	-159.737
United_States	21.9757	-159.744
United_States	21.9577	-159.684
United_States	21.9756	-159.744
United_States	21.9584	-159.689
United_States	21.9745	-159.74
United_States	21.9754	-159.744
United_States	21.9736	-159.737
United_States	21.9747	-159.741
United_States	21.958	-159.686
United_States	21.9576	-159.684
United_States	21.9747	-159.741
United_States	21.9757	-159.744
United_States	21.9559	-159.674
United_States	21.9751	-159.743
United_States	21.9585	-159.688
United_States	21.9578	-159.683
United_States	21.9584	-159.688
United_States	21.9578	-159.685
United_States	21.9578	-159.685
United_States	21.9586	-159.688
United_States	21.9578	-159.685
United_States	21.9761	-159.747
United_States	21.9226	-159.378
United_States	21.9755	-159.744
United_States	21.958	-159.686
United_States	21.9756	-159.745
United_States	21.9756	-159.746
United_States	21.9225	-159.378
United_States	21.9737	-159.737
United_States	21.9755	-159.745
United_States	21.9226	-159.378
United_States	21.9755	-159.746
United_States	21.9754	-159.744
United_States	21.9757	-159.746
United_States	21.9554	-159.673
United_States	21.9759	-159.747
United_States	21.9756	-159.744
United_States	21.976	-159.746
United_States	21.9579	-159.686
United_States	21.976	-159.747
United_States	21.976	-159.746
United_States	21.9585	-159.689
United_States	21.9753	-159.744
United_States	21.9758	-159.746
United_States	21.9559	-159.675
United_States	21.9579	-159.686
United_States	21.9755	-159.744
United_States	21.9578	-159.685
United_States	21.9746	-159.74
United_States	21.9746	-159.74
United_States	21.9757	-159.746
United_States	21.9754	-159.744
United_States	21.9751	-159.743
United_States	21.9586	-159.69
United_States	21.9755	-159.744
United_States	21.9748	-159.741
United_States	21.9752	-159.743
United_States	21.9754	-159.744
United_States	21.9748	-159.741
United_States	21.9746	-159.74
United_States	21.9752	-159.743
United_States	21.9754	-159.744
United_States	21.9756	-159.745
United_States	21.9755	-159.744
United_States	21.9755	-159.744
United_States	21.9752	-159.743
United_States	21.9752	-159.744
United_States	21.9756	-159.744
United_States	21.9752	-159.743
United_States	21.9558	-159.675
United_States	21.9756	-159.745
United_States	21.9755	-159.745
United_States	21.9578	-159.685
United_States	21.9754	-159.744
United_States	21.9756	-159.745
United_States	21.9751	-159.743
United_States	21.9756	-159.745
United_States	21.9754	-159.744
United_States	22.0839	-159.311
United_States	21.9752	-159.743
United_States	21.9747	-159.741
United_States	21.9581	-159.686
United_States	21.958	-159.685
United_States	21.975	-159.74
United_States	21.9755	-159.743
United_States	21.9584	-159.689
United_States	21.9751	-159.742
United_States	21.9753	-159.744
United_States	21.958	-159.685
United_States	21.9748	-159.74
United_States	21.9752	-159.743
United_States	21.9749	-159.74
United_States	21.9586	-159.688
United_States	21.9751	-159.743
United_States	21.9747	-159.739
United_States	21.958	-159.686
United_States	21.9585	-159.689
United_States	21.9762	-159.747
United_States	21.9749	-159.74
United_States	21.9586	-159.689
United_States	21.9586	-159.689
United_States	21.9761	-159.747
United_States	21.976	-159.746
United_States	21.9757	-159.746
United_States	21.9762	-159.747
United_States	21.9656	-159.713
United_States	21.9755	-159.744
United_States	21.9761	-159.747
United_States	21.976	-159.747
United_States	21.9762	-159.747
United_States	21.9761	-159.747
United_States	21.9556	-159.673
United_States	21.9586	-159.689
United_States	21.958	-159.686
United_States	21.9724	-159.733
United_States	21.958	-159.686
United_States	21.9656	-159.713
United_States	21.9761	-159.747
United_States	21.976	-159.747
United_States	21.9557	-159.674
United_States	21.9587	-159.689
United_States	21.9656	-159.713
United_States	21.9761	-159.747
United_States	21.9557	-159.673
United_States	21.9579	-159.686
United_States	21.9586	-159.689
United_States	21.9583	-159.688
United_States	21.9586	-159.688
United_States	20.8721	-156.847
United_States	32.0004	-110.434
United_States	31.6779	-110.656
Venezuela	10.15	-65.6333
Yemen	14.5333	48.9333
South_Africa	-32.125	18.875

## Sheet: Table_S2 (Environmental Data)
Code	Description				Climatic Data																										Soil Data
AET	Actual Evapotranspiration (mm)	Longitude	Latitude	Altitude	AET	PET	AI	AI-Index	Class	Solar_rad	Wind_sp	Bio_1	Bio_2	Bio_3	Bio_4	Bio_5	Bio_6	Bio_7	Bio_8	Bio_9	Bio_10	Bio_11	Bio_12	Bio_13	Bio_14	Bio_15	Bio_16	Bio_17	Bio_18	Bio_19	PHIHOX	SLTPPT	SNDPPT	BLD	CEC	CLYPPT	ORCDRC	CRFVOL	AWCh
PET	potential evapotranspiration (mm)	141.467	-31.9833	291	228	1442	1851	0.01851	Hyper-arid	20402	44.232	18.2462	11.677	42.4002	561.064	31.2	3.66	27.54	21.392	21.99	25.146	11.2733	240	26	16	13.7714	68	55	60	55	74	11	63	1502	11	25	5	12	13
AI	Aridity Index	141.26	-21.4235	193	335	1954	2036	0.02036	Hyper-arid	23447	34.552	25.0818	16.195	53.5124	515.619	39.124	8.86	30.264	30.4887	19.982	30.4887	18.0507	405	105	3	100.754	255	16	255	18	79	16	41	1509	23	42	4	8	10
solar_rad	solar radiation (kJ m-2 day-1)	146.626	-19.2235	14	899	1538	7197	0.07197	Arid	22089	49.224	24.2453	9.61667	52.4355	314.566	33.128	14.788	18.34	27.3607	20.682	27.5607	19.8927	1158	311	12	96.3979	699	57	660	58	60	13	58	1477	12	28	8	3	12
wind_sp	wind speed (m s-1)	141.259	-21.4236	193	335	1954	2036	0.02036	Hyper-arid	23447	34.552	25.0818	16.195	53.5124	515.619	39.124	8.86	30.264	30.4887	19.982	30.4887	18.0507	405	105	3	100.754	255	16	255	18	79	16	41	1509	23	42	4	8	10
bio_1	Annual Mean Temperature	146.626	-19.2236	14	899	1538	7197	0.07197	Arid	22089	49.224	24.2453	9.61667	52.4355	314.566	33.128	14.788	18.34	27.3607	20.682	27.5607	19.8927	1158	311	12	96.3979	699	57	660	58	60	13	58	1477	12	28	8	3	12
bio_2	Mean Diurnal Range (Mean of monthly (max temp - min temp))	141.45	-31.9667	299	231	1442	1872	0.01872	Hyper-arid	20353	43.924	18.171	11.8927	42.6934	560.966	31.28	3.424	27.856	18.2847	21.9267	25.046	11.1833	240	26	16	14.7821	67	54	58	57	76	12	60	1485	12	28	4	12	13
bio_3	Isothermality (BIO2/BIO7) (* 100)	136.814	-31.1871	172	157	1560	1192	0.01192	Hyper-arid	21516	48.94	19.2848	12.657	44.6423	575.784	32.504	4.152	28.352	19.3573	19.388	26.2993	12.0947	195	21	9	19.1671	54	43	51	47	78	9	68	1535	7	22	1	10	13
bio_4	Temperature Seasonality (standard deviation *100)	141.45	-31.97	299	231	1442	1872	0.01872	Hyper-arid	20353	43.924	18.171	11.8927	42.6934	560.966	31.28	3.424	27.856	18.2847	21.9267	25.046	11.1833	240	26	16	14.7821	67	54	58	57	76	12	60	1485	12	28	4	12	13
bio_5	Max Temperature of Warmest Month	141.45	-31.9667	299	231	1442	1872	0.01872	Hyper-arid	20353	43.924	18.171	11.8927	42.6934	560.966	31.28	3.424	27.856	18.2847	21.9267	25.046	11.1833	240	26	16	14.7821	67	54	58	57	76	12	60	1485	12	28	4	12	13
bio_6	Min Temperature of Coldest Month	136.833	-31.1667	168	158	1560	1192	0.01192	Hyper-arid	21531	49.184	19.3253	12.4827	44.2083	577.995	32.488	4.252	28.236	22.4773	19.408	26.366	12.1067	193	21	9	18.7547	53	43	52	46	77	9	67	1527	8	23	1	9	13
bio_7	Temperature Annual Range (BIO5-BIO6)	141.377	-31.9829	282	222	1449	1808	0.01808	Hyper-arid	20417	44.104	18.1487	12.4473	43.6565	566.32	31.516	3.004	28.512	18.306	21.954	25.056	11.072	236	26	15	16.0261	68	51	55	56	76	9	66	1497	11	24	2	9	13
bio_8	Mean Temperature of Wettest Quarter	141	-32.0833	195	195	1491	1535	0.01535	Hyper-arid	20461	43.724	18.2117	13.302	45.5673	576.77	31.776	2.584	29.192	18.376	10.976	25.22	10.976	206	24	14	15.7161	58	43	51	43	78	8	69	1484	8	23	2	7	13
bio_9	Mean Temperature of Driest Quarter	141.44	-31.97	299	231	1442	1872	0.01872	Hyper-arid	20353	43.924	18.171	11.8927	42.6934	560.966	31.28	3.424	27.856	18.2847	21.9267	25.046	11.1833	240	26	16	14.7821	67	54	58	57	76	12	60	1485	12	28	4	12	13
bio_10	Mean Temperature of Warmest Quarter	141.394	-31.9415	315	231	1443	1878	0.01878	Hyper-arid	20439	44.304	18.0978	12.0897	42.9504	564.752	31.292	3.144	28.148	18.2507	21.8773	25	11.0487	243	26	16	14.0641	68	53	59	58	74	9	69	1503	9	21	2	11	13
bio_11	Mean Temperature of Coldest Quarter	140.983	-31.95	161	185	1502	1451	0.01451	Hyper-arid	20535	43.084	18.8593	13.206	44.7237	589.092	32.68	3.152	29.528	19.1627	11.502	26.074	11.502	169	20	11	17.7579	49	34	42	34	77	5	72	1499	8	22	1	7	12
bio_12	Annual Precipitation	135.315	-30.9115	146	148	1630	1067	0.01067	Hyper-arid	21580	48.3	19.3957	13.5333	46.5703	574.095	33.06	4	29.06	19.5493	23.2787	26.392	12.2227	179	18	9	16.8281	50	39	47	43	77	9	67	1502	6	23	2	10	13
bio_13	Precipitation of Wettest Month	141.468	-31.982	291	228	1442	1851	0.01851	Hyper-arid	20402	44.232	18.2462	11.677	42.4002	561.064	31.2	3.66	27.54	21.392	21.99	25.146	11.2733	240	26	16	13.7714	68	55	60	55	74	11	63	1502	11	25	5	12	13
bio_14	Precipitation of Driest Month	137.767	-32.5	7	209	1445	1695	0.01695	Hyper-arid	20663	67.0409	18.7443	10.5485	44.6712	471.268	29.9318	6.31818	23.6136	15.6841	22.5379	24.328	12.7167	267	29	15	19.5063	80	51	59	73	76	14	58	1473	14	27	8	9	13
bio_15	Precipitation Seasonality (Coefficient of Variation)	140.995	-32.074	195	195	1491	1535	0.01535	Hyper-arid	20461	43.724	18.2117	13.302	45.5673	576.77	31.776	2.584	29.192	18.376	10.976	25.22	10.976	206	24	14	15.7161	58	43	51	43	78	8	69	1484	8	23	2	7	13
bio_16	Precipitation of Wettest Quarter	141.234	-31.874	235	203	1475	1627	0.01627	Hyper-arid	20482	43.544	18.5468	12.0723	43.696	570.766	31.496	3.868	27.628	18.818	22.2907	25.51	11.404	242	27	15	17.7725	70	50	64	52	76	10	67	1501	9	22	2	9	13
bio_17	Precipitation of Driest Quarter	138.1	-31.7167	78	178	1567	1359	0.01359	Hyper-arid	21076	45.056	19.044	13.7687	46.247	588.829	32.98	3.208	29.772	12.5833	23.2327	26.2193	11.6433	225	24	11	19.4459	65	46	55	62	77	11	67	1489	9	22	2	8	13
bio_18	Precipitation of Warmest Quarter	136.817	-31.2	172	157	1560	1192	0.01192	Hyper-arid	21516	48.94	19.2848	12.657	44.6423	575.784	32.504	4.152	28.352	19.3573	19.388	26.2993	12.0947	195	21	9	19.1671	54	43	51	47	78	9	68	1535	7	22	1	10	13
bio_19	Precipitation of Coldest Quarter	1.26667	10.6	343	875	1953	5550	0.0555	Arid	20064	24.66	27.4952	12.313	69.33	180.313	35.152	17.392	17.76	25.39	27.7047	29.9513	25.39	1077	243	1	101.161	666	7	79	666	61	23	54	1485	9	22	20	19	13
		-36.8792	-8.575	510	457	1553	3483	0.03483	Arid	19800	23.628	23.1472	9.68967	60.3191	157.245	30.744	14.68	16.064	24.0433	22.3227	24.774	21.0167	565	110	12	68.7908	276	40	95	109	67	16	58	1502	13	25	4	6	13
		-40.8543	-5.37858	394	710	1718	4901	0.04901	Arid	19281	18.24	24.7563	10.5853	76.5057	91.5217	31.804	17.968	13.836	24.3167	25.09	25.886	23.7633	901	245	5	110.454	600	16	70	120	59	17	56	1488	6	26	5	4	12
		-36.3597	-5.58028	144	407	1576	3058	0.03058	Arid	20733	24.892	25.8433	8.35067	69.7516	115.431	31.42	19.448	11.972	26.7373	25.9067	27.0247	24.2033	503	136	1	113.246	340	6	118	52	64	17	63	1543	11	19	4	6	13
		-35.0427	-6.31468	38	1051	1596	9141	0.09141	Arid	20168	36.356	25.9202	8.15367	68.7957	119.377	31.36	19.508	11.852	25.57	26.5887	27.108	24.226	1455	223	23	66.9732	649	79	362	528	57	14	60	1487	11	25	14	2	11
		-37.2734	-6.2875	148	609	1721	4177	0.04177	Arid	20130	22.336	26.9528	9.57567	67.5103	107.783	33.792	19.608	14.184	27.4393	26.5227	28.1153	25.4353	728	201	2	111.699	494	9	80	66	63	22	52	1525	14	25	3	3	12
		-36.9	-9.36	275	576	1608	4228	0.04228	Arid	19527	21.732	24.051	9.358	58.7962	179.361	31.472	15.556	15.916	22.216	24.166	25.8373	21.5707	689	110	14	63.0428	319	59	105	255	66	19	58	1483	11	22	8	10	13
		-40.6733	-6.04278	569	593	1633	4286	0.04286	Arid	19266	18.296	24.0332	10.1143	76.4153	94.8894	30.744	17.508	13.236	23.606	24.472	25.2187	22.9227	687	200	3	113.007	461	14	65	74	56	20	55	1495	6	24	4	3	12
		-35.64	-6.29972	130	482	1648	3452	0.03452	Arid	19779	24.464	25.2715	9.243	66.9783	125.186	31.744	17.944	13.8	25.6527	26.028	26.5653	23.4973	557	121	5	80.2236	287	22	98	148	65	17	59	1536	10	23	4	3	12
Ardidity Class	Index Value	-39.015	-8.22333	449	478	1674	3381	0.03381	Arid	18709	23.732	23.5647	10.1347	61.8118	172.859	31.124	14.728	16.396	24.584	22.8733	25.25	21.0853	596	150	3	95.2153	353	20	162	31	61	22	54	1490	10	24	7	5	13
Hyper Arid	< 0.03	-37.6947	-8.50361	412	430	1569	3237	0.03237	Arid	19565	24.24	23.4517	9.16	58.3737	191.37	30.584	14.892	15.692	24.864	22.3527	25.2693	20.7387	536	137	6	89.386	305	20	191	51	67	19	56	1522	14	23	3	5	13
Arid	0.03 – 0.2	-40.0817	-13.8642	224	620	1308	5596	0.05596	Arid	17885	18.476	23.1777	6.84133	62.7185	149.182	28.232	17.324	10.908	24.33	21.3307	24.7887	21.1653	815	111	33	36.6952	293	126	245	143	65	17	55	1479	11	27	7	5	13
Semi-Arid	0.2 – 0.5	-41.0833	-9.8925	885	412	1730	2820	0.0282	Arid	19061	22.4	22.7017	12.8033	77.0357	133.315	30.436	13.816	16.62	23.726	21.1933	23.8247	20.73	479	95	1	90.0785	245	4	166	5	61	18	55	1493	13	26	9	7	12
Dry sub-humid	0.5 – 0.65	-40.2744	-15.2544	311	713	1503	5615	0.05615	Arid	17457	18.056	23.2902	9.71567	66.3638	170.419	30.444	15.804	14.64	24.63	21.446	25.0473	20.8907	873	131	26	47.7512	358	110	277	116	59	14	55	1461	8	31	8	5	12
Humid	> 0.65	-36.2314	-10.1161	73	958	1443	9320	0.0932	Arid	19589	28.504	24.5283	7.47533	62.7757	143.117	30.016	18.108	11.908	24.228	25.692	26.0167	22.61	1367	236	28	68.3054	666	100	227	502	54	18	48	1421	11	33	22	5	12
		-36.8428	-7.27722	566	450	1502	3528	0.03528	Arid	19704	25.2	23.022	8.73067	61.0365	136.025	29.744	15.44	14.304	23.9487	23.2447	24.372	21.0767	541	139	3	104.886	358	11	146	67	62	18	59	1519	10	21	4	5	13
		-37.7167	-6.07556	223	760	1732	5202	0.05202	Arid	19884	22.244	26.4907	10.4513	74.355	95.0354	33.384	19.328	14.056	26.7013	26.338	27.57	25.194	873	232	4	108.944	571	19	100	93	63	19	55	1499	13	25	6	11	12
		-34.8631	-7.115	18	1123	1469	13424	0.13424	Arid	20124	35.836	25.8968	7.46033	73.0832	88.2215	30.54	20.332	10.208	25.7627	26.3147	26.764	24.6047	1940	330	42	64.8602	877	140	433	762	57	10	66	1391	10	23	20	5	12
		-37.5567	-5.7925	160	616	1751	4174	0.04174	Arid	19885	21.9	26.7237	10.4847	72.8304	106.165	33.716	19.32	14.396	27.074	27.2893	27.862	25.18	781	204	3	106.291	493	13	94	92	68	19	59	1531	16	21	3	7	13
		-39.6833	-15.1494	149	854	1401	7194	0.07194	Arid	17638	17.284	23.9185	8.151	65.1455	157.67	30.052	17.54	12.512	25.1333	22.1667	25.648	21.752	1045	129	45	32.777	366	165	310	169	61	18	49	1448	12	32	8	3	12
		-38.9583	-8.86139	322	389	1726	2665	0.02665	Arid	18891	24.384	24.7423	10.7847	62.921	182.356	32.664	15.524	17.14	26.0093	23.8107	26.4187	22.1433	456	111	5	88.7558	246	16	145	33	73	19	57	1552	17	23	3	1	12
		-39.6	-10.9667	281	456	1750	3091	0.03091	Arid	18793	22.5	24.2313	11.09	64.6421	176.688	32.128	14.972	17.156	25.9893	23.23	25.9893	21.7687	580	80	12	42.7762	199	62	199	103	65	17	58	1491	15	25	5	4	13
		-40.3828	-9.41028	374	391	1875	2490	0.0249	Hyper-arid	18563	22.296	25.3537	13.0967	74.4975	133.586	33.724	16.144	17.58	26.4427	23.8587	26.5567	23.4227	511	113	2	89.5477	272	10	203	15	66	17	57	1526	12	25	5	1	12
		-39	-8.82972	323	407	1729	2799	0.02799	Arid	18803	24.2	24.937	10.9173	62.1433	184.922	33.02	15.452	17.568	26.4793	24.0727	26.6507	22.2887	465	117	5	91.5337	256	16	145	32	73	19	56	1529	17	24	3	1	13
		-40.4833	-12.0333	397	646	1588	4804	0.04804	Arid	18026	21.084	22.635	9.632	64.9407	163.119	29.316	14.484	14.832	24.238	21.7793	24.238	20.332	863	106	27	35.05	297	109	297	182	60	14	51	1438	12	34	8	6	11
		-40.3333	-9.35	362	424	1869	2685	0.02685	Arid	18541	22.544	25.1867	12.7827	73.4298	140.641	33.416	16.008	17.408	26.3673	23.588	26.446	23.154	527	118	3	89.4701	280	11	201	16	65	16	58	1532	12	25	5	1	12
		-35.9222	-8.23833	581	479	1474	3819	0.03819	Arid	20067	22.94	21.5518	8.84633	62.1755	147.114	28.164	13.936	14.228	22.0927	21.624	23.05	19.4913	624	99	9	63.9134	266	43	172	210	63	16	61	1500	10	22	5	4	13
		-36.8792	-8.575	510	457	1553	3483	0.03483	Arid	19800	23.628	23.1472	9.68967	60.3191	157.245	30.744	14.68	16.064	24.0433	22.3227	24.774	21.0167	565	110	12	68.7908	276	40	95	109	67	16	58	1502	13	25	4	6	13
		-35.9159	-8.23839	656	529	1448	4302	0.04302	Arid	20471	23.08	21.1488	8.73167	62.369	144.94	27.652	13.652	14	21.7027	21.1813	22.6447	19.13	678	102	10	61.5479	278	50	181	236	58	14	59	1468	12	26	6	1	12
		-39.0424	-7.96793	474	517	1678	3647	0.03647	Arid	18794	23.2	23.8513	10.61	65.6235	158.923	31.436	15.268	16.168	24.6707	22.1507	25.472	21.59	678	176	2	100.993	414	17	191	27	59	20	52	1496	11	27	4	5	12
		-39.6978	-8.41513	377	417	1765	2798	0.02798	Arid	18668	22.14	24.942	10.662	65.8473	154.446	32.432	16.24	16.192	25.7427	23.214	26.42	22.7267	498	129	2	96.9961	294	12	148	19	61	18	57	1509	8	25	4	4	13
		-38.4252	-6.52327	328	677	1752	4554	0.04554	Arid	19458	22.78	25.8617	10.662	74.31	105.366	33	18.652	14.348	25.7187	26.068	27.114	24.546	820	205	3	103.876	516	16	125	163	59	22	50	1496	8	27	5	2	13
		-38.6918	-8.74378	315	405	1702	2820	0.0282	Arid	19031	24.316	24.9738	11.3663	65.3688	171.889	33.344	15.956	17.388	26.072	24.126	26.638	22.5567	471	112	4	89.636	259	15	149	31	69	17	59	1550	16	22	3	2	12
		-37.3753	-8.07944	541	530	1533	4083	0.04083	Arid	19795	24.4	23.0418	9.14833	59.2048	162.318	30.248	14.796	15.452	24.0653	22.2493	24.6373	20.7453	662	161	10	88.8777	387	33	115	78	63	18	58	1495	11	24	5	8	13
		-38.0597	-8.00138	486	564	1594	4178	0.04178	Arid	19465	24.012	23.415	9.77867	61.1014	179.173	30.812	14.808	16.004	24.61	22.4867	25.1553	20.868	678	154	6	88.5654	393	24	151	64	63	18	54	1500	12	27	5	5	12
		-42.0753	-9.61611	395	489	1828	3178	0.03178	Arid	19616	16.1	26.6507	12.5587	81.3596	91.9402	34.24	18.804	15.436	27.004	25.3253	27.6227	25.3253	649	135	0	94.1051	338	2	210	2	70	17	58	1540	12	24	4	3	12
		-36.2722	-7.39083	441	316	1511	2461	0.02461	Hyper-arid	19856	24.7	23.1047	8.60067	62.1615	139.584	29.484	15.648	13.836	23.714	23.1067	24.4867	21.1567	439	100	3	85.6976	237	15	161	105	66	18	58	1518	9	23	5	5	13
		-36.665	-7.48333	499	398	1516	3106	0.03106	Arid	19651	25	23.2478	8.765	62.2337	136.397	29.824	15.74	14.084	24.2767	23.4053	24.556	21.3067	483	127	3	104.41	316	11	121	66	67	19	61	1540	14	20	4	6	13
		-41.9128	-9.48567	442	475	1879	2996	0.02996	Arid	19249	16.684	26.3913	13.7347	83.3617	92.9237	34.384	17.908	16.476	26.7167	25.066	27.3947	25.066	617	129	0	94.6144	321	3	192	3	63	17	59	1532	12	23	6	4	12
		-37.7892	-9.66	131	432	1582	3223	0.03223	Arid	19150	22.964	25.6042	8.67233	57.8464	190.283	32.368	17.376	14.992	26.236	25.904	27.3913	22.9	522	70	9	50.4357	201	44	144	162	66	18	51	1459	14	30	8	8	13
		-37.2781	-9.91722	74	476	1589	3555	0.03555	Arid	19302	20.972	25.65	8.61267	59.0232	184.583	32.288	17.696	14.592	23.7433	26.7353	27.448	23.0473	558	87	15	59.0259	249	54	116	197	65	18	52	1472	16	30	8	6	12
		-37.6842	-9.80528	173	465	1547	3542	0.03542	Arid	19441	22.792	24.9813	9.10333	58.8223	193.671	31.988	16.512	15.476	22.9047	25.272	26.8	22.2267	558	79	11	51.2508	231	56	101	192	69	17	61	1515	13	21	5	6	13
		-36.5442	-7.66631	474	353	1517	2742	0.02742	Arid	19767	24.524	23.2403	8.80467	62.2854	137.126	29.848	15.712	14.136	24.264	23.4267	24.5427	21.2853	447	114	3	102.603	284	10	103	66	64	19	55	1525	12	25	5	7	12
		-38.7186	-8.05972	502	586	1657	4188	0.04188	Arid	19020	23.84	23.3743	10.5287	63.6712	173.663	31.072	14.536	16.536	24.3833	22.6393	25.118	20.8967	717	170	4	92.3256	422	23	186	47	60	22	49	1489	9	28	7	7	13
		-38.6739	-8.13056	478	571	1657	4079	0.04079	Arid	19100	23.892	23.5105	10.6843	63.4763	177.551	31.344	14.512	16.832	24.5753	22.7193	25.282	20.9767	683	163	4	91.7857	399	22	179	45	61	22	49	1475	10	28	7	6	13
		-39.1167	-12.7167	201	972	1320	8916	0.08916	Arid	18578	24.432	23.1572	7.121	61.7928	154.357	28.392	16.868	11.524	22.776	22.9613	24.8207	21.1147	1151	139	66	28.1457	400	220	237	347	57	18	49	1456	12	33	9	3	11
		-34.87	-7.12	18	1123	1469	13424	0.13424	Arid	20124	35.836	25.8968	7.46033	73.0832	88.2215	30.54	20.332	10.208	25.7627	26.3147	26.764	24.6047	1940	330	42	64.8602	877	140	433	762	57	10	66	1391	10	23	20	5	12
		14.6833	7.86667	730	949	1831	7302	0.07302	Arid	19929	22.78	24.9397	11.912	72.3518	168.037	32.492	16.028	16.464	23.63	24.3393	27.3987	23.63	1243	284	0	102.359	765	0	208	765	57	25	49	1393	8	26	22	19	14
		14.5667	7.7	787	966	1807	7653	0.07653	Arid	19595	22.248	24.3522	11.7577	71.5361	166.181	31.924	15.488	16.436	22.9567	23.946	26.7373	22.9567	1297	287	0	99.4077	778	1	232	778	57	22	51	1395	12	26	22	20	14
		100.751	26.6842	2294	790	1211	8034	0.08034	Arid	15805	24.448	13.1735	10.4977	43.9969	482.44	24.5	0.64	23.86	18.5627	7.43933	18.5627	6.81267	780	145	10	71.8699	390	43	390	45	61	38	29	1325	20	32	33	23	14
		-74.2221	11.166	7	393	1695	2749	0.02749	Arid	21146	52.4333	28.0355	7.70667	85.1252	47.6291	32.52	23.4667	9.05333	27.84	27.6356	28.6244	27.4578	859	188	2	82.3969	446	14	250	25	68	29	38	1421	22	32	29	31	13
		-75.0305	10.7551	169	968	1637	6994	0.06994	Arid	20968	42.572	26.9037	8.85467	86.9127	40.3818	31.884	21.696	10.188	26.7227	26.6247	27.3193	26.39	1073	194	13	68.1492	493	48	298	196	62	25	40	1380	28	34	13	9	12
		-74.8368	4.39525	528	1143	1782	7569	0.07569	Arid	18514	11.972	27.0987	10.3753	89.8142	48.2832	32.808	21.256	11.552	26.8767	27.4727	27.7253	26.5187	1892	289	57	45.2669	699	282	330	661	58	28	35	1426	21	36	22	8	11
		-74.7303	4.88234	239	1151	1838	7399	0.07399	Arid	18715	11.364	26.7837	9.74467	88.9112	37.5795	32.344	21.384	10.96	26.3713	26.8373	27.1047	26.2393	2050	299	79	41.912	748	315	539	665	60	29	37	1337	20	33	22	9	13
		-74.8591	4.32184	645	1248	1733	8510	0.0851	Arid	18594	12	27.0072	9.869	88.5589	50.21	32.536	21.392	11.144	26.7947	27.3907	27.6593	26.4293	1868	288	49	47.6598	712	250	313	655	56	26	37	1382	19	36	31	10	12
		-74.8601	4.32156	645	1248	1733	8510	0.0851	Arid	18594	12	27.0072	9.869	88.5589	50.21	32.536	21.392	11.144	26.7947	27.3907	27.6593	26.4293	1868	288	49	47.6598	712	250	313	655	56	26	37	1382	19	36	31	10	12
		-74.713	4.40938	297	1063	1882	6673	0.06673	Arid	17953	12.06	27.3988	10.8297	89.9474	41.7837	33.376	21.336	12.04	27.3413	27.3833	27.9067	26.8893	1962	263	70	40.7468	672	326	369	622	59	27	39	1468	20	33	19	6	11
		-74.4816	5.19604	509	1441	1716	10588	0.10588	Arid	18678	10.824	25.2598	9.73833	92.4994	39.202	30.52	19.992	10.528	24.9713	25.0787	25.7207	24.7047	2033	285	57	44.3428	759	262	433	628	58	27	36	1395	21	37	18	7	12
		-74.09	11.33	29	602	1725	4139	0.04139	Arid	21361	52.83	27.2765	8.07625	81.496	58.2162	32.13	22.22	9.91	27.2233	26.645	27.9675	26.5083	849	217	3	89.2681	450	11	215	30	65	28	35	1375	26	36	36	26	12
		-71.3027	12.1711	174	325	1563	2456	0.02456	Hyper-arid	20288	59.404	27.5495	8.62033	74.0324	110.024	33.088	21.444	11.644	27.1347	26.754	28.772	26.13	552	103	6	68.2903	271	48	105	169	70	24	41	1437	25	34	10	13	12
		-73.1591	6.99741	850	842	1614	6164	0.06164	Arid	18899	13.872	23.657	10.1313	92.4392	26.2873	29.244	18.284	10.96	23.3987	23.5773	23.9067	23.264	1665	270	46	45.077	608	194	381	514	61	25	43	1353	20	31	15	7	13
		-74.9122	9.63	43	814	1855	5191	0.05191	Arid	20695	25.476	27.8508	9.86967	85.3187	56.5676	33.756	22.188	11.568	27.4067	28.2113	28.5533	27.1707	1642	277	17	64.0232	727	76	184	481	58	26	43	1404	22	30	20	8	12
		-74.1275	11.3136	273	908	1673	6422	0.06422	Arid	21451	52.9437	27.2638	8.0026	81.1418	57.2568	32.1	22.2375	9.8625	27.2125	26.6313	27.9448	26.5115	771	187	3	88.9636	416	12	193	29	64	28	36	1340	18	35	41	37	14
		-74.797	4.765	241	1086	1860	6903	0.06903	Arid	18692	11.5	26.8365	10.3657	88.4745	38.1177	32.796	21.08	11.716	26.416	26.9553	27.282	26.3527	2158	316	84	44.2515	806	327	555	737	61	27	36	1320	26	36	19	8	13
		-72.786	8.57261	188	1725	1796	16987	0.16987	Arid	19183	22.176	27.0643	9.62467	83.4605	48.8028	32.632	21.1	11.532	27.1267	26.6187	27.4707	26.3453	2370	300	80	42.1943	807	289	783	365	50	24	37	1352	13	38	23	9	12
		-75.4502	10.5715	58	920	1534	7457	0.07457	Arid	20912	43.904	27.4528	7.81767	86.1736	37.2493	31.916	22.844	9.072	27.3387	27.1587	27.856	26.9693	1124	217	7	71.2601	503	31	312	61	64	31	32	1445	27	36	31	15	11
		-75.7194	5.43261	1802	1326	1331	17972	0.17972	Arid	18968	10.756	17.6698	8.71233	90.3394	26.9741	22.604	12.96	9.644	17.3507	17.6287	17.9413	17.3	2351	294	110	29.499	759	391	675	701	54	30	34	1127	30	35	70	5	15
		-75.1938	10.3136	4	965	1798	6351	0.06351	Arid	20834	33.368	28.0635	9.317	88.7672	41.9299	33.392	22.896	10.496	27.864	28.0673	28.5413	27.534	1314	228	10	69.9414	600	41	253	398	59	23	43	1471	22	32	20	12	11
		-75.2043	10.3137	4	965	1798	6351	0.06351	Arid	20834	33.368	28.0635	9.317	88.7672	41.9299	33.392	22.896	10.496	27.864	28.0673	28.5413	27.534	1314	228	10	69.9414	600	41	253	398	59	23	43	1471	22	32	20	12	11
		-74.7898	4.66461	294	998	1878	6293	0.06293	Arid	18693	11.752	26.717	10.23	90.4349	38.8252	32.38	21.068	11.312	26.3667	26.9293	27.0573	26.1547	2025	313	76	45.9129	772	303	368	710	61	26	38	1282	21	35	25	10	14
		-74.8023	4.60895	247	1001	1889	6273	0.06273	Arid	18681	11.836	27.2303	10.31	90.1539	39.6369	32.924	21.488	11.436	26.8833	27.4147	27.568	26.6713	1958	293	66	44.2345	723	301	360	658	59	27	37	1330	21	34	29	8	13
		-74.782	4.65972	294	998	1878	6293	0.06293	Arid	18693	11.752	26.717	10.23	90.4349	38.8252	32.38	21.068	11.312	26.3667	26.9293	27.0573	26.1547	2025	313	76	45.9129	772	303	368	710	61	26	38	1282	21	35	25	10	14
		-74.8059	4.60667	247	1001	1889	6273	0.06273	Arid	18681	11.836	27.2303	10.31	90.1539	39.6369	32.924	21.488	11.436	26.8833	27.4147	27.568	26.6713	1958	293	66	44.2345	723	301	360	658	59	27	37	1330	21	34	29	8	13
		-74.7798	4.66311	294	998	1878	6293	0.06293	Arid	18693	11.752	26.717	10.23	90.4349	38.8252	32.38	21.068	11.312	26.3667	26.9293	27.0573	26.1547	2025	313	76	45.9129	772	303	368	710	61	26	38	1282	21	35	25	10	14
		-74.7807	4.66283	294	998	1878	6293	0.06293	Arid	18693	11.752	26.717	10.23	90.4349	38.8252	32.38	21.068	11.312	26.3667	26.9293	27.0573	26.1547	2025	313	76	45.9129	772	303	368	710	61	26	38	1282	21	35	25	10	14
		-74.7796	4.66186	294	998	1878	6293	0.06293	Arid	18693	11.752	26.717	10.23	90.4349	38.8252	32.38	21.068	11.312	26.3667	26.9293	27.0573	26.1547	2025	313	76	45.9129	772	303	368	710	61	26	38	1282	21	35	25	10	14
		-74.7796	4.66036	294	998	1878	6293	0.06293	Arid	18693	11.752	26.717	10.23	90.4349	38.8252	32.38	21.068	11.312	26.3667	26.9293	27.0573	26.1547	2025	313	76	45.9129	772	303	368	710	61	26	38	1282	21	35	25	10	14
		-74.7858	5.0769	435	1411	1742	10027	0.10027	Arid	18769	11.188	26.9192	9.42767	89.6507	42.9347	32.24	21.724	10.516	26.5073	26.884	27.358	26.3147	2052	290	84	41.0682	721	329	389	655	57	25	39	1372	22	35	45	12	12
		-72.5691	7.72747	672	1055	1703	7328	0.07328	Arid	18148	18.064	23.483	9.99467	87.0616	50.3476	29.064	17.584	11.48	23.6593	23.0147	23.928	22.7553	1582	224	53	40.6307	571	200	507	208	59	22	38	1402	21	39	16	6	11
		-75.4	10.3	111	986	1653	7053	0.07053	Arid	20604	39.204	27.2772	8.731	86.9275	40.9608	32.308	22.264	10.044	27.188	27.176	27.7073	26.768	1228	210	11	65.1058	502	43	230	207	62	25	43	1367	22	31	16	18	13
		-74.9624	9.72136	102	879	1849	5619	0.05619	Arid	20682	26.184	27.6717	9.902	85.3327	55.5274	33.572	21.968	11.604	27.2613	27.9973	28.322	26.9747	1503	213	13	61.1616	602	72	172	378	61	27	38	1465	20	34	14	11	11
		-75.446	10.5564	58	920	1534	7457	0.07457	Arid	20912	43.904	27.4528	7.81767	86.1736	37.2493	31.916	22.844	9.072	27.3387	27.1587	27.856	26.9693	1124	217	7	71.2601	503	31	312	61	64	31	32	1445	27	36	31	15	11
		-75.3954	10.455	26	944	1613	6931	0.06931	Arid	20758	40.072	27.6863	8.482	86.4452	40.9447	32.504	22.692	9.812	27.6947	27.452	28.1227	27.16	1194	229	10	69.5502	514	40	343	195	62	30	35	1403	29	34	17	18	11
		-75.0783	9.70221	201	957	1804	6280	0.0628	Arid	20717	26.396	27.1425	9.623	85.3405	54.0899	32.872	21.596	11.276	26.7347	27.458	27.762	26.4567	1619	247	20	60.1828	661	79	184	447	59	24	41	1365	20	34	17	17	13
		-74.7397	4.45922	623	1136	1763	7612	0.07612	Arid	18608	11.836	25.1185	9.617	91.1737	43.0974	30.404	19.856	10.548	24.85	25.4727	25.6467	24.54	1984	287	58	45.0602	740	277	335	694	57	26	36	1404	19	38	22	7	12
		-75.2667	10.3	85	1040	1730	7109	0.07109	Arid	20676	35.26	27.5072	9.26033	88.2946	42.8524	32.812	22.324	10.488	27.3393	27.5153	27.9767	26.9567	1304	228	15	66.8009	572	47	235	412	61	25	42	1405	27	32	14	11	12
		-75.2463	10.7591	14	752	1501	5942	0.05942	Arid	20939	46.764	27.478	6.876	84.3474	43.7312	31.432	23.28	8.152	27.5653	26.92	27.9107	26.8827	1020	200	4	74.6231	485	26	312	45	62	26	36	1485	24	37	27	14	10
		-72.0944	12.1626	41	291	1653	2087	0.02087	Hyper-arid	21285	60.56	29.0383	8.39133	74.3649	104.934	34.72	23.436	11.284	29.0453	27.9473	30.3533	27.794	424	108	2	98.9527	268	8	56	28	76	25	42	1487	22	32	10	18	12
		-75.1322	3.25114	407	1070	1889	6696	0.06696	Arid	16921	12.228	27.5595	9.73367	85.8348	61.9922	33.244	21.904	11.34	27.23	28.4013	28.4013	26.9027	1856	227	81	34.3475	606	271	271	598	65	27	40	1482	22	33	17	9	11
		-75.0228	10.6583	22	945	1741	6415	0.06415	Arid	20616	38.312	27.8645	9.375	89.6958	35.7431	33.08	22.628	10.452	27.7833	27.7487	28.2573	27.43	1121	185	11	66.7056	481	41	323	174	62	28	39	1377	23	32	19	13	12
		-72.9276	6.75231	1831	1284	1402	12800	0.128	Arid	19215	12.932	19.594	9.72667	92.1435	23.8765	24.88	14.324	10.556	19.7013	19.5893	19.864	19.302	1654	216	51	41.6216	572	191	381	441	56	26	42	1199	24	31	51	21	15
		-72.9946	6.8276	892	702	1661	5003	0.05003	Arid	19454	13.308	23.5973	10.9847	92.3081	26.475	29.528	17.628	11.9	23.2973	23.9293	23.9293	23.264	1745	219	53	41.1147	622	198	198	516	65	26	47	1376	26	26	22	20	13
		-76.2475	3.57025	1124	1085	1676	7655	0.07655	Arid	18033	11.088	22.6622	10.143	92.2426	28.5716	28.16	17.164	10.996	22.2553	22.9167	22.9167	22.2553	1460	185	71	30.1847	472	258	258	472	60	28	38	1258	21	33	34	5	15
		-75.1625	10.7653	116	925	1573	7476	0.07476	Arid	21024	44.896	27.1215	8.259	86.0671	40.3184	31.8	22.204	9.596	27.0247	26.7607	27.5367	26.5907	1059	200	4	70.0553	483	30	290	52	62	25	39	1492	23	35	25	15	10
		-74.8253	4.68306	229	1036	1881	6512	0.06512	Arid	18667	11.58	27.0263	10.3133	89.4323	37.7519	32.896	21.364	11.532	26.6407	27.052	27.4173	26.51	2027	314	68	45.5886	764	315	544	684	61	26	38	1343	23	34	17	5	13
		-72.4329	11.4796	56	486	1685	3430	0.0343	Arid	19706	47.032	28.3815	8.41567	78.1544	82.6959	33.608	22.84	10.768	28.178	27.6733	29.4233	27.3853	707	153	7	75.36	357	28	161	55	71	24	42	1452	26	33	18	8	12
		-74.799	4.46544	350	1031	1862	6530	0.0653	Arid	18620	11.92	26.8873	10.116	90.5802	45.978	32.46	21.292	11.168	26.624	27.238	27.452	26.2947	1888	304	55	46.0555	691	263	312	651	60	27	35	1418	23	36	18	8	11
		-74.799	4.46197	350	1031	1862	6530	0.0653	Arid	18620	11.92	26.8873	10.116	90.5802	45.978	32.46	21.292	11.168	26.624	27.238	27.452	26.2947	1888	304	55	46.0555	691	263	312	651	60	27	35	1418	23	36	18	8	11
		-74.7984	4.46789	350	1031	1862	6530	0.0653	Arid	18620	11.92	26.8873	10.116	90.5802	45.978	32.46	21.292	11.168	26.624	27.238	27.452	26.2947	1888	304	55	46.0555	691	263	312	651	60	27	35	1418	23	36	18	8	11
		-74.7837	4.49483	711	1168	1732	7972	0.07972	Arid	18601	11.876	25.99	9.752	90.5646	45.4036	31.368	20.6	10.768	25.7233	26.3647	26.5587	25.4007	1905	304	59	46.4062	707	267	321	649	59	26	35	1420	19	38	22	8	11
		-74.7687	4.53992	392	1022	1857	6494	0.06494	Arid	18565	11.884	26.4428	9.893	90.3966	44.3424	31.896	20.952	10.944	26.1507	26.7987	26.9747	25.8507	1875	286	66	44.4185	676	276	315	629	59	26	38	1407	21	35	21	8	12
		-74.7811	4.49428	711	1168	1732	7972	0.07972	Arid	18601	11.876	25.99	9.752	90.5646	45.4036	31.368	20.6	10.768	25.7233	26.3647	26.5587	25.4007	1905	304	59	46.4062	707	267	321	649	59	26	35	1420	19	38	22	8	11
		-74.789	4.52856	392	1022	1857	6494	0.06494	Arid	18565	11.884	26.4428	9.893	90.3966	44.3424	31.896	20.952	10.944	26.1507	26.7987	26.9747	25.8507	1875	286	66	44.4185	676	276	315	629	59	26	38	1407	21	35	21	8	12
		-74.7876	4.53181	392	1022	1857	6494	0.06494	Arid	18565	11.884	26.4428	9.893	90.3966	44.3424	31.896	20.952	10.944	26.1507	26.7987	26.9747	25.8507	1875	286	66	44.4185	676	276	315	629	59	26	38	1407	21	35	21	8	12
		-74.7973	4.6525	277	1019	1877	6414	0.06414	Arid	18637	11.78	27.1312	10.3883	90.1452	37.9163	32.956	21.432	11.524	26.7627	27.1827	27.452	26.5973	2042	315	76	45.6382	760	306	540	700	58	26	36	1357	26	37	19	6	12
		-74.7968	4.54864	269	994	1891	6208	0.06208	Arid	18514	11.9	27.2935	10.349	90.717	42.0103	32.956	21.548	11.408	26.9707	27.2973	27.7333	26.7187	1986	301	75	45.1425	734	307	369	680	63	24	42	1294	24	32	28	9	14
		-74.7976	4.54222	269	994	1891	6208	0.06208	Arid	18514	11.9	27.2935	10.349	90.717	42.0103	32.956	21.548	11.408	26.9707	27.2973	27.7333	26.7187	1986	301	75	45.1425	734	307	369	680	63	24	42	1294	24	32	28	9	14
		-74.7746	4.53556	392	1022	1857	6494	0.06494	Arid	18565	11.884	26.4428	9.893	90.3966	44.3424	31.896	20.952	10.944	26.1507	26.7987	26.9747	25.8507	1875	286	66	44.4185	676	276	315	629	59	26	38	1407	21	35	21	8	12
		-74.7781	4.53358	392	1022	1857	6494	0.06494	Arid	18565	11.884	26.4428	9.893	90.3966	44.3424	31.896	20.952	10.944	26.1507	26.7987	26.9747	25.8507	1875	286	66	44.4185	676	276	315	629	59	26	38	1407	21	35	21	8	12
		-74.7815	4.62744	294	998	1878	6293	0.06293	Arid	18693	11.752	26.717	10.23	90.4349	38.8252	32.38	21.068	11.312	26.3667	26.9293	27.0573	26.1547	2025	313	76	45.9129	772	303	368	710	61	26	38	1282	21	35	25	10	14
		-74.8002	4.55539	269	994	1891	6208	0.06208	Arid	18514	11.9	27.2935	10.349	90.717	42.0103	32.956	21.548	11.408	26.9707	27.2973	27.7333	26.7187	1986	301	75	45.1425	734	307	369	680	63	24	42	1294	24	32	28	9	14
		-74.7836	4.60675	345	993	1874	6280	0.0628	Arid	18710	11.844	26.618	10.0667	90.4625	41.4154	32.1	20.972	11.128	26.2867	26.9087	27.052	26.0287	2041	312	69	45.7777	776	300	361	719	61	27	39	1299	22	34	20	13	14
		-74.7817	4.6195	345	993	1874	6280	0.0628	Arid	18710	11.844	26.618	10.0667	90.4625	41.4154	32.1	20.972	11.128	26.2867	26.9087	27.052	26.0287	2041	312	69	45.7777	776	300	361	719	61	27	39	1299	22	34	20	13	14
		-74.7895	4.57631	460	1060	1824	6875	0.06875	Arid	18514	11.868	26.4487	9.77067	89.6392	43.8458	31.864	20.964	10.9	26.1427	26.802	26.964	25.85	1905	277	73	42.5507	698	297	358	625	56	25	41	1341	19	33	35	11	13
		-74.7868	4.71764	305	1050	1857	6688	0.06688	Arid	18650	11.496	26.4932	9.99567	89.8568	37.1471	32.116	20.992	11.124	26.11	26.6067	26.8173	25.9487	1945	281	71	42.283	709	311	525	636	58	26	38	1261	25	34	27	14	14
		-74.7815	4.67008	332	1037	1859	6594	0.06594	Arid	18622	11.576	26.2665	9.83967	90.206	38.9235	31.712	20.804	10.908	25.9147	26.248	26.6133	25.6913	1941	279	73	42.1036	709	307	382	629	58	26	39	1257	21	34	23	11	14
		-74.7848	4.70181	332	1037	1859	6594	0.06594	Arid	18622	11.576	26.2665	9.83967	90.206	38.9235	31.712	20.804	10.908	25.9147	26.248	26.6133	25.6913	1941	279	73	42.1036	709	307	382	629	58	26	39	1257	21	34	23	11	14
		-74.7814	4.63317	294	998	1878	6293	0.06293	Arid	18693	11.752	26.717	10.23	90.4349	38.8252	32.38	21.068	11.312	26.3667	26.9293	27.0573	26.1547	2025	313	76	45.9129	772	303	368	710	61	26	38	1282	21	35	25	10	14
		-74.7669	4.63539	294	998	1878	6293	0.06293	Arid	18693	11.752	26.717	10.23	90.4349	38.8252	32.38	21.068	11.312	26.3667	26.9293	27.0573	26.1547	2025	313	76	45.9129	772	303	368	710	61	26	38	1282	21	35	25	10	14
		-74.7722	4.63673	294	998	1878	6293	0.06293	Arid	18693	11.752	26.717	10.23	90.4349	38.8252	32.38	21.068	11.312	26.3667	26.9293	27.0573	26.1547	2025	313	76	45.9129	772	303	368	710	61	26	38	1282	21	35	25	10	14
		-74.7868	4.7255	305	1050	1857	6688	0.06688	Arid	18650	11.496	26.4932	9.99567	89.8568	37.1471	32.116	20.992	11.124	26.11	26.6067	26.8173	25.9487	1945	281	71	42.283	709	311	525	636	58	26	38	1261	25	34	27	14	14
		-74.7808	4.66344	294	998	1878	6293	0.06293	Arid	18693	11.752	26.717	10.23	90.4349	38.8252	32.38	21.068	11.312	26.3667	26.9293	27.0573	26.1547	2025	313	76	45.9129	772	303	368	710	61	26	38	1282	21	35	25	10	14
		-74.7884	4.69147	332	1037	1859	6594	0.06594	Arid	18622	11.576	26.2665	9.83967	90.206	38.9235	31.712	20.804	10.908	25.9147	26.248	26.6133	25.6913	1941	279	73	42.1036	709	307	382	629	58	26	39	1257	21	34	23	11	14
		-74.7861	4.71225	305	1050	1857	6688	0.06688	Arid	18650	11.496	26.4932	9.99567	89.8568	37.1471	32.116	20.992	11.124	26.11	26.6067	26.8173	25.9487	1945	281	71	42.283	709	311	525	636	58	26	38	1261	25	34	27	14	14
		-74.7723	4.49158	711	1168	1732	7972	0.07972	Arid	18601	11.876	25.99	9.752	90.5646	45.4036	31.368	20.6	10.768	25.7233	26.3647	26.5587	25.4007	1905	304	59	46.4062	707	267	321	649	59	26	35	1420	19	38	22	8	11
		-74.7355	4.81253	248	1088	1851	6947	0.06947	Arid	18665	11.464	26.5902	10.251	89.2944	36.6362	32.436	20.956	11.48	26.1913	26.6207	26.96	26.064	1961	291	68	44.5362	717	299	535	624	58	27	38	1229	22	34	36	11	15
		-74.7635	4.54167	460	1060	1824	6875	0.06875	Arid	18514	11.868	26.4487	9.77067	89.6392	43.8458	31.864	20.964	10.9	26.1427	26.802	26.964	25.85	1905	277	73	42.5507	698	297	358	625	56	25	41	1341	19	33	35	11	13
		-74.7884	4.69136	332	1037	1859	6594	0.06594	Arid	18622	11.576	26.2665	9.83967	90.206	38.9235	31.712	20.804	10.908	25.9147	26.248	26.6133	25.6913	1941	279	73	42.1036	709	307	382	629	58	26	39	1257	21	34	23	11	14
		-74.7839	4.75439	221	1059	1865	6729	0.06729	Arid	18727	11.492	26.698	10.1473	88.7005	37.5414	32.536	21.096	11.44	26.284	26.7953	27.1347	26.2113	2017	300	72	44.3087	760	314	526	683	63	26	37	1192	27	36	44	14	15
		-74.7854	4.76083	221	1059	1865	6729	0.06729	Arid	18727	11.492	26.698	10.1473	88.7005	37.5414	32.536	21.096	11.44	26.284	26.7953	27.1347	26.2113	2017	300	72	44.3087	760	314	526	683	63	26	37	1192	27	36	44	14	15
		-74.7525	4.62917	294	998	1878	6293	0.06293	Arid	18693	11.752	26.717	10.23	90.4349	38.8252	32.38	21.068	11.312	26.3667	26.9293	27.0573	26.1547	2025	313	76	45.9129	772	303	368	710	61	26	38	1282	21	35	25	10	14
		-74.7681	4.81933	230	1097	1858	6991	0.06991	Arid	18745	11.456	26.873	10.2707	87.6337	37.6279	32.84	21.12	11.72	26.4573	26.9807	27.3167	26.394	2131	322	74	46.6049	800	302	548	727	66	28	33	1415	27	39	19	6	11
		-74.7656	4.76578	221	1059	1865	6729	0.06729	Arid	18727	11.492	26.698	10.1473	88.7005	37.5414	32.536	21.096	11.44	26.284	26.7953	27.1347	26.2113	2017	300	72	44.3087	760	314	526	683	63	26	37	1192	27	36	44	14	15
		-74.77	4.75489	221	1059	1865	6729	0.06729	Arid	18727	11.492	26.698	10.1473	88.7005	37.5414	32.536	21.096	11.44	26.284	26.7953	27.1347	26.2113	2017	300	72	44.3087	760	314	526	683	63	26	37	1192	27	36	44	14	15
		-74.7662	4.75408	221	1059	1865	6729	0.06729	Arid	18727	11.492	26.698	10.1473	88.7005	37.5414	32.536	21.096	11.44	26.284	26.7953	27.1347	26.2113	2017	300	72	44.3087	760	314	526	683	63	26	37	1192	27	36	44	14	15
		-74.759	4.7745	221	1059	1865	6729	0.06729	Arid	18727	11.492	26.698	10.1473	88.7005	37.5414	32.536	21.096	11.44	26.284	26.7953	27.1347	26.2113	2017	300	72	44.3087	760	314	526	683	63	26	37	1192	27	36	44	14	15
		-74.7636	4.77439	221	1059	1865	6729	0.06729	Arid	18727	11.492	26.698	10.1473	88.7005	37.5414	32.536	21.096	11.44	26.284	26.7953	27.1347	26.2113	2017	300	72	44.3087	760	314	526	683	63	26	37	1192	27	36	44	14	15
		-74.7649	4.77214	221	1059	1865	6729	0.06729	Arid	18727	11.492	26.698	10.1473	88.7005	37.5414	32.536	21.096	11.44	26.284	26.7953	27.1347	26.2113	2017	300	72	44.3087	760	314	526	683	63	26	37	1192	27	36	44	14	15
		-74.7609	4.77056	221	1059	1865	6729	0.06729	Arid	18727	11.492	26.698	10.1473	88.7005	37.5414	32.536	21.096	11.44	26.284	26.7953	27.1347	26.2113	2017	300	72	44.3087	760	314	526	683	63	26	37	1192	27	36	44	14	15
		-74.7608	4.77572	221	1059	1865	6729	0.06729	Arid	18727	11.492	26.698	10.1473	88.7005	37.5414	32.536	21.096	11.44	26.284	26.7953	27.1347	26.2113	2017	300	72	44.3087	760	314	526	683	63	26	37	1192	27	36	44	14	15
		-74.7569	4.77808	221	1059	1865	6729	0.06729	Arid	18727	11.492	26.698	10.1473	88.7005	37.5414	32.536	21.096	11.44	26.284	26.7953	27.1347	26.2113	2017	300	72	44.3087	760	314	526	683	63	26	37	1192	27	36	44	14	15
		-74.7644	4.76547	221	1059	1865	6729	0.06729	Arid	18727	11.492	26.698	10.1473	88.7005	37.5414	32.536	21.096	11.44	26.284	26.7953	27.1347	26.2113	2017	300	72	44.3087	760	314	526	683	63	26	37	1192	27	36	44	14	15
		-74.7414	4.79097	248	1088	1851	6947	0.06947	Arid	18665	11.464	26.5902	10.251	89.2944	36.6362	32.436	20.956	11.48	26.1913	26.6207	26.96	26.064	1961	291	68	44.5362	717	299	535	624	58	27	38	1229	22	34	36	11	15
		-74.7429	4.78642	788	1231	1684	8633	0.08633	Arid	18669	11.276	24.7637	9.27467	91.2861	37.7567	29.852	19.692	10.16	24.4467	25.0607	25.1553	24.1967	2074	311	74	44.1138	756	298	349	704	55	26	36	1243	20	36	20	8	14
		-74.8487	4.27631	296	1138	1868	7200	0.072	Arid	18113	12	27.583	10.4807	88.2508	50.1303	33.412	21.536	11.876	27.3987	27.954	28.2353	27.0287	1866	262	79	39.7275	634	312	345	604	59	26	37	1440	17	36	16	9	12
		-74.7336	4.73817	883	1238	1644	8886	0.08886	Arid	18687	11.192	23.6528	8.70833	91.0914	39.4859	28.4	18.84	9.56	23.3913	24.0053	24.12	23.0833	2089	309	84	42.9045	777	313	359	735	57	25	37	1325	21	37	19	6	13
		-76.2013	3.94244	1623	1303	1467	11417	0.11417	Arid	17375	10.856	18.844	8.58067	90.8969	26.3859	23.556	14.116	9.44	18.53	18.9813	19.0573	18.4893	1777	233	77	33.8375	564	296	475	563	54	30	39	1015	27	30	59	7	17
		-73.0203	6.71869	1847	1288	1399	13271	0.13271	Arid	19317	12.608	20.1198	9.37967	91.313	27.5095	25.24	14.968	10.272	20.224	20.1253	20.442	19.786	1854	244	54	40.5265	624	220	382	499	53	23	37	1258	21	40	33	5	13
		-73.0038	6.85289	1660	1236	1405	10903	0.10903	Arid	18274	13.1	19.7145	9.52433	92.4333	26.4968	24.964	14.66	10.304	19.4653	19.5773	19.9913	19.3767	1421	219	39	43.632	527	161	395	437	55	23	34	1267	24	43	30	8	12
		-85.4	10.35	7	1200	1791	10245	0.10245	Arid	22185	40.212	27.2138	9.16433	78.5155	81.0708	33.424	21.752	11.672	26.7093	27.4747	28.4027	26.3907	1926	389	2	88.3364	971	20	305	506	63	30	32	1453	27	37	30	13	10
		-85.7	10.3	27	1168	1816	9531	0.09531	Arid	22009	38.012	27.3603	9.78333	76.2655	97.2959	34.156	21.328	12.828	26.686	27.7167	28.8	26.3973	1782	373	2	95.7457	940	10	271	435	62	32	36	1408	23	32	25	6	12
		-85.68	10.8	119	1066	1729	9438	0.09438	Arid	22312	44.69	26.8975	7.86667	78.1975	74.4766	32.125	22.065	10.06	26.4475	27.085	28.0142	26.165	1652	337	1	93.8968	860	9	230	469	58	30	37	1368	18	32	30	20	13
		-85.7297	10.9008	85	1087	1724	9466	0.09466	Arid	22228	44.2	26.288	7.64533	77.3506	73.5485	31.364	21.48	9.884	25.962	26.3247	27.3833	25.5273	1664	332	2	92.7981	857	13	225	133	60	30	41	1407	20	29	28	14	13
		-85.2989	10.3286	0	1204	1788	10240	0.1024	Arid	22037	43.2714	27.1972	9.07063	78.7772	79.0845	33.3	21.7857	11.5143	26.6825	27.4976	28.3563	26.3976	1823	358	2	88.5994	913	11	287	480	62	32	29	1298	31	38	43	9	12
		-85.6556	10.7917	247	1061	1702	10064	0.10064	Arid	22366	43.972	26.5257	7.902	77.8062	74.9778	31.804	21.648	10.156	26.1	26.6767	27.642	25.7753	1675	344	2	93.5674	869	7	235	483	58	32	34	1382	24	33	40	18	12
		-85.7306	10.9028	85	1087	1724	9466	0.09466	Arid	22228	44.2	26.288	7.64533	77.3506	73.5485	31.364	21.48	9.884	25.962	26.3247	27.3833	25.5273	1664	332	2	92.7981	857	13	225	133	60	30	41	1407	20	29	28	14	13
		-85.6167	10.8333	294	1087	1674	10256	0.10256	Arid	22295	41.912	25.7985	8.19367	77.7093	76.4406	31.228	20.684	10.544	25.4347	25.874	26.9313	25.0187	1700	343	2	92.5694	867	13	243	134	59	30	38	1405	22	32	25	14	12
		-85.4069	10.3542	7	1200	1791	10245	0.10245	Arid	22185	40.212	27.2138	9.16433	78.5155	81.0708	33.424	21.752	11.672	26.7093	27.4747	28.4027	26.3907	1926	389	2	88.3364	971	20	305	506	63	30	32	1453	27	37	30	13	10
		-85.65	10.79	49	1078	1746	9106	0.09106	Arid	22408	44.8364	26.5934	7.85644	78.3507	72.4836	31.8	21.7727	10.0273	26.1697	26.7348	27.6674	25.8614	1642	361	2	100.351	903	6	237	447	55	28	40	1410	18	31	27	22	12
		-85.73	10.9	85	1087	1724	9466	0.09466	Arid	22228	44.2	26.288	7.64533	77.3506	73.5485	31.364	21.48	9.884	25.962	26.3247	27.3833	25.5273	1664	332	2	92.7981	857	13	225	133	60	30	41	1407	20	29	28	14	13
		-84.91	10.05	7	1155	1761	9483	0.09483	Arid	21837	40.528	27.0142	8.95633	78.1257	83.5408	33.036	21.572	11.464	26.4007	27.4713	28.218	26.1807	2021	372	5	82.7374	975	27	339	496	63	28	38	1449	29	33	26	8	11
		-23.6333	15.05	843	444	1113	4690	0.0469	Arid	21981	57.18	20.2207	7.75333	63.5728	149.874	25.508	13.312	12.196	21.9847	19.934	21.9847	18.358	285	122	0	158.586	244	0	244	7	70	25	37	1165	38	38	39	34	15
		-23.5833	15.0333	396	327	1247	3087	0.03087	Arid	21811	57.964	22.2603	8.27467	66.3885	150.138	27.656	15.192	12.464	24.0213	21.9127	24.0213	20.42	250	107	0	160.143	219	0	219	5	71	23	36	1213	37	40	33	27	14
		-25.0697	16.8299	3	65	1017	619	0.00619	Hyper-arid	22256	68.4333	23.8171	6.09907	56.2415	175.35	29.2111	18.3667	10.8444	26.1037	22.3111	26.1037	21.837	80	44	0	165.488	69	0	69	3	74	25	45	1387	43	29	16	33	12
		-22.9008	16.1489	15	60	1234	518	0.00518	Hyper-arid	21612	70.4316	23.1173	6.78553	57.2745	177.554	29.3895	17.5421	11.8474	25.5009	21.3149	25.5009	21.1114	75	41	0	169.046	68	0	68	1	77	24	56	1164	27	19	14	13	19
		-22.9148	16.1063	64	61	1228	537	0.00537	Hyper-arid	21499	69.575	23.2715	7.66111	59.6195	181.828	29.9625	17.1125	12.85	25.7055	21.45	25.7055	21.1938	77	42	0	168.939	70	0	70	1	78	17	60	1279	27	22	5	20	17
		-23.2167	15.1333	2	153	1345	1323	0.01323	Hyper-arid	21508	65.7429	24.2309	7.20952	62.1511	162.692	30.0714	18.4714	11.6	26.3309	22.5452	26.3309	22.3595	163	74	0	169.673	154	0	154	1	75	20	50	1163	25	30	28	15	17
		-70.75	19.55	352	1200	1649	8605	0.08605	Arid	20067	29.532	24.0422	9.97567	72.4555	143.112	30.552	16.784	13.768	23.668	25.5253	25.588	22.1707	1430	184	66	32.8355	482	244	263	342	68	27	34	1403	26	38	17	7	12
		-70.7	19.45	189	815	1662	5794	0.05794	Arid	20084	28.876	25.9393	10.4867	72.7837	143.38	32.648	18.24	14.408	25.4353	24.3847	27.4953	23.968	1175	157	63	32.8731	379	205	239	245	65	27	41	1456	22	31	21	8	12
		-90.4314	-1.30833	346	606	1205	5933	0.05933	Arid	17028	50.228	22.102	7.59	60.9149	179.201	28.1	15.64	12.46	24.428	20.274	24.428	20.0193	507	86	19	47.8555	213	73	213	83	54	21	31	1263	26	47	22	7	11
		-89.6091	-0.895402	42	438	1296	3973	0.03973	Arid	18840	47.7824	23.6779	7.11961	61.2517	170.357	29.1412	17.5177	11.6235	25.7824	21.6225	25.7824	21.6225	533	104	6	86.0969	298	23	298	23	63	21	38	1474	26	40	28	9	9
		-80.2167	-2.78333	0	344	1573	2568	0.02568	Arid	15433	35.21	24.7171	7.94083	68.9308	136.26	30.22	18.7	11.52	26.2	23.1217	26.4017	23.1217	383	123	1	136.063	306	7	269	7	66	23	47	1188	18	30	39	8	17
		-80.6833	-2.38333	3	205	1352	1767	0.01767	Hyper-arid	14424	37.4111	24.1972	7.62963	62.4526	173.008	30.2	17.9833	12.2167	26.3639	22.7343	26.3639	22.2167	314	135	1	155.98	258	6	258	7	70	22	51	1433	21	26	13	12	14
		-80.7333	-1.51666	317	311	1446	2524	0.02524	Arid	14548	34.56	23.5085	7.61767	71.14	116.361	28.752	18.044	10.708	24.9727	22.254	24.9727	22.2073	502	131	5	106.228	322	20	322	25	63	22	47	1414	19	30	17	11	13
		-79.2997	-3.99833	1793	820	1575	6165	0.06165	Arid	16369	28.444	19.156	12.2447	87.8888	23.9585	26.044	12.112	13.932	19.1767	18.9627	19.4193	18.8133	747	156	18	68.6615	379	67	142	69	58	30	31	1263	19	39	29	11	14
		-80.8667	-2.3333	34	139	1192	1333	0.01333	Hyper-arid	12853	38.0087	23.8554	7.43406	60.7185	182.144	29.9652	17.7217	12.2435	26.0044	21.7935	26.1413	21.7652	240	93	1	145.955	191	4	191	7	69	21	49	1481	30	29	14	13	11
		-80.4167	-0.6	0	389	1396	3266	0.03266	Arid	15444	34.4	24.8412	7.10313	73.0398	98.0399	29.5875	19.8625	9.725	25.8021	23.7625	26.0688	23.7542	472	130	2	123.53	349	15	319	20	67	25	40	1444	22	35	24	22	12
		-79.6	-2.43333	7	869	1643	6786	0.06786	Arid	12960	21.988	24.878	8.93867	76.3989	104.511	30.428	18.728	11.7	26.0987	23.744	26.0987	23.6493	1253	313	5	114.37	840	24	840	26	59	26	41	1258	22	32	26	7	14
		-78.1167	-0.35	3662	878	885	15435	0.15435	Arid	14043	38.58	8.92183	11.929	87.7132	45.4556	15.54	1.94	13.6	8.96	9.218	9.28733	8.246	1254	120	84	12.2824	356	275	284	326	54	35	50	959	44	14	126	18	18
		-79.9667	-2	8	598	1687	4190	0.0419	Arid	15047	19.984	25.224	8.50733	78.1637	89.9992	30.408	19.524	10.884	26.1387	24.312	26.3207	24.1747	1024	269	1	120.631	717	6	674	8	59	22	49	1358	25	28	26	10	13
		-79.8167	-4.2	1217	922	1740	6879	0.06879	Arid	17045	27.576	21.8745	12.7077	90.8989	27.2765	28.772	14.792	13.98	22.0767	21.498	22.1487	21.498	858	250	1	117.805	597	9	357	9	63	24	41	1373	12	34	22	13	14
		-80.8167	-1.56666	14	237	1433	1946	0.01946	Hyper-arid	14477	36.8842	23.8046	6.96184	66.3033	134.104	29.0421	18.5421	10.5	25.3447	22.6149	25.5149	22.3097	394	107	4	107.812	259	17	253	23	65	20	53	1388	19	26	47	11	13
		-90.434	-1.2975	346	606	1205	5933	0.05933	Arid	17028	50.228	22.102	7.59	60.9149	179.201	28.1	15.64	12.46	24.428	20.274	24.428	20.0193	507	86	19	47.8555	213	73	213	83	54	21	31	1263	26	47	22	7	11
		-79.7167	-2.1	4	833	1640	6390	0.0639	Arid	13684	19.092	25.3928	8.60167	76.0133	101.306	30.708	19.392	11.316	26.3693	24.344	26.5753	24.1767	1228	309	1	117.709	841	10	804	18	58	31	33	1268	22	36	37	1	14
		-80.3667	-2.41667	101	484	1556	3676	0.03676	Arid	14598	27.268	24.2755	8.49833	70.6781	132.355	30.032	18.008	12.024	25.7553	23.1073	25.9047	22.756	614	132	17	87.249	369	56	302	69	63	19	54	1401	13	26	10	5	14
		-80.717	-1.567	378	340	1434	2789	0.02789	Arid	15160	33.904	22.8362	7.41367	70.4989	117.207	28.068	17.552	10.516	24.338	21.5847	24.338	21.5593	523	141	5	108.92	343	18	343	24	60	19	46	1381	18	34	23	11	12
		41.8701	9.56027	1289	561	1804	3686	0.03686	Arid	22345	32.556	23.8952	14.1243	69.6603	195.473	33.604	13.328	20.276	24.7987	21.2927	26.1133	21.2927	632	117	7	65.7804	284	37	197	37	80	19	54	1435	26	27	19	32	14
		41.859	9.58496	1178	530	1843	3412	0.03412	Arid	22450	32.912	25.068	13.384	66.4944	220.071	34.596	14.468	20.128	26.4813	22.2067	27.4813	22.1733	600	112	7	66.2934	267	37	179	57	78	21	51	1455	26	27	22	26	13
		41.8502	9.60252	1178	530	1843	3412	0.03412	Arid	22450	32.912	25.068	13.384	66.4944	220.071	34.596	14.468	20.128	26.4813	22.2067	27.4813	22.1733	600	112	7	66.2934	267	37	179	57	78	21	51	1455	26	27	22	26	13
		41.8791	9.53253	1597	632	1682	4447	0.04447	Arid	22214	31.864	20.5242	15.8797	77.9944	165.271	30.108	9.748	20.36	21.1173	18.518	22.4373	18.294	670	125	6	66.3714	305	36	205	52	78	22	45	1427	27	32	29	42	12
		39.8671	8.91585	1004	473	2052	2733	0.02733	Arid	22423	21.592	25.0448	14.9977	71.8968	194.671	34.8	13.94	20.86	25.8727	22.4613	27.248	22.4613	640	157	4	80.96	337	35	156	35	85	29	49	1427	37	21	22	24	14
		39.8492	8.92065	1004	473	2052	2733	0.02733	Arid	22423	21.592	25.0448	14.9977	71.8968	194.671	34.8	13.94	20.86	25.8727	22.4613	27.248	22.4613	640	157	4	80.96	337	35	156	35	85	29	49	1427	37	21	22	24	14
		40.1475	8.9744	949	488	2065	2818	0.02818	Arid	22531	22.912	25.347	14.4027	68.5319	211.245	35.032	14.016	21.016	26.302	22.622	27.7207	22.622	630	136	4	73.0408	313	37	161	37	79	28	41	1455	37	30	21	26	12
		39.5943	8.75293	1210	540	1974	3252	0.03252	Arid	22023	22.764	24.0945	15.4403	73.0523	169.388	33.888	12.752	21.136	24.574	21.8107	26.124	21.8107	717	177	4	84.0111	391	35	178	35	77	31	37	1424	44	31	18	17	11
		39.33	8.3888	1541	659	1768	4411	0.04411	Arid	22711	18.876	18.8795	16.2737	82.7755	111.875	27.86	8.2	19.66	18.6993	17.4787	20.3293	17.4787	797	183	5	89.9699	465	30	193	30	73	32	26	1374	43	41	22	7	11
		39.6588	8.78735	1243	553	1968	3333	0.03333	Arid	22165	22.32	23.904	15.3573	73.2977	168.779	33.592	12.64	20.952	24.454	21.6013	25.878	21.6013	725	178	4	84.4523	399	35	178	35	77	31	38	1379	47	31	27	23	12
		39.7263	8.84525	1265	574	1970	3461	0.03461	Arid	22545	21.868	23.9922	15.289	73.5614	175.315	33.568	12.784	20.784	24.642	21.6113	26.012	21.6113	705	177	3	86.171	391	33	170	33	80	28	44	1408	36	26	22	31	13
		39.9116	8.9065	957	448	2042	2610	0.0261	Arid	22666	24.436	24.9828	15.8963	72.6391	192.716	35.376	13.492	21.884	25.9907	22.346	27.052	22.346	618	149	4	78.9521	319	35	243	35	72	27	42	1240	41	30	47	22	14
		39.917	8.90358	956	447	2033	2616	0.02616	Arid	22490	21.852	25.0497	16.3953	72.8681	189.387	35.572	13.072	22.5	25.9773	22.4533	27.0867	22.4533	627	148	4	77.5456	321	35	157	35	82	33	43	1457	36	23	24	14	13
		39.333	8.39648	1541	659	1768	4411	0.04411	Arid	22711	18.876	18.8795	16.2737	82.7755	111.875	27.86	8.2	19.66	18.6993	17.4787	20.3293	17.4787	797	183	5	89.9699	465	30	193	30	73	32	26	1374	43	41	22	7	11
		39.6463	8.78128	1243	553	1968	3333	0.03333	Arid	22165	22.32	23.904	15.3573	73.2977	168.779	33.592	12.64	20.952	24.454	21.6013	25.878	21.6013	725	178	4	84.4523	399	35	178	35	77	31	38	1379	47	31	27	23	12
		39.6661	8.79228	1379	603	1924	3716	0.03716	Arid	22498	21.164	23.4907	15.48	76.0016	165.273	32.836	12.468	20.368	23.894	21.2653	25.4887	21.2653	736	183	4	87.932	417	32	178	32	80	32	41	1403	38	26	24	27	13
		39.6141	8.7701	1210	540	1974	3252	0.03252	Arid	22023	22.764	24.0945	15.4403	73.0523	169.388	33.888	12.752	21.136	24.574	21.8107	26.124	21.8107	717	177	4	84.0111	391	35	178	35	77	31	37	1424	44	31	18	17	11
		39.5556	8.7146	1268	565	1938	3457	0.03457	Arid	22535	21.22	23.6395	15.9963	74.3186	165.156	33.644	12.12	21.524	23.7567	21.5193	25.782	21.5193	709	176	4	86.2417	395	33	172	33	79	31	36	1397	43	32	21	28	12
		39.3284	8.4177	1573	667	1769	4465	0.04465	Arid	22557	19.636	19.4892	18.4997	83.2868	132.462	30.156	7.944	22.212	18.71	18.1887	21.3207	18.1887	817	188	5	90.3927	478	31	198	31	74	33	24	1312	44	42	25	15	12
		39.6761	8.80367	1377	614	1919	3788	0.03788	Arid	22460	21.596	23.524	15.5513	75.4626	167.465	32.988	12.38	20.608	24.0047	21.248	25.5107	21.248	736	182	3	86.9393	414	33	179	33	80	31	41	1410	38	27	23	28	13
		39.7337	8.84298	1265	574	1970	3461	0.03461	Arid	22545	21.868	23.9922	15.289	73.5614	175.315	33.568	12.784	20.784	24.642	21.6113	26.012	21.6113	705	177	3	86.171	391	33	170	33	80	28	44	1408	36	26	22	31	13
		39.8788	8.9188	1083	506	2034	2954	0.02954	Arid	22465	21.752	24.6045	15.8237	72.8396	179.689	34.792	13.068	21.724	25.4793	22.124	26.5553	22.124	655	160	4	81.416	347	35	260	35	82	29	45	1410	38	25	26	28	13
		40.1617	8.985	949	488	2065	2818	0.02818	Arid	22531	22.912	25.347	14.4027	68.5319	211.245	35.032	14.016	21.016	26.302	22.622	27.7207	22.622	630	136	4	73.0408	313	37	161	37	79	28	41	1455	37	30	21	26	12
		39.6663	8.79272	1379	603	1924	3716	0.03716	Arid	22498	21.164	23.4907	15.48	76.0016	165.273	32.836	12.468	20.368	23.894	21.2653	25.4887	21.2653	736	183	4	87.932	417	32	178	32	80	32	41	1403	38	26	24	27	13
		39.9387	8.90462	956	447	2033	2616	0.02616	Arid	22490	21.852	25.0497	16.3953	72.8681	189.387	35.572	13.072	22.5	25.9773	22.4533	27.0867	22.4533	627	148	4	77.5456	321	35	157	35	82	33	43	1457	36	23	24	14	13
		39.2942	8.4802	1648	688	1772	4599	0.04599	Arid	22796	17.864	19.7972	18.7837	81.5688	157.798	30.968	7.94	23.028	18.7687	18.3593	22.0333	18.3593	821	191	5	92.4594	488	30	196	30	74	30	34	1360	37	35	27	15	12
		38.7164	7.93663	1642	706	1679	4979	0.04979	Arid	22595	19.376	19.28	14.9253	80.1575	83.1982	27.888	9.268	18.62	18.8507	18.368	20.3653	18.368	835	147	6	65.0407	387	42	234	42	73	28	37	1402	31	33	28	10	12
		39.5735	8.7363	1268	565	1938	3457	0.03457	Arid	22535	21.22	23.6395	15.9963	74.3186	165.156	33.644	12.12	21.524	23.7567	21.5193	25.782	21.5193	709	176	4	86.2417	395	33	172	33	79	31	36	1397	43	32	21	28	12
		39.5733	8.73608	1268	565	1938	3457	0.03457	Arid	22535	21.22	23.6395	15.9963	74.3186	165.156	33.644	12.12	21.524	23.7567	21.5193	25.782	21.5193	709	176	4	86.2417	395	33	172	33	79	31	36	1397	43	32	21	28	12
		39.7813	8.8831	1120	506	2043	2951	0.02951	Arid	22553	21.468	24.6305	14.805	71.841	192.3	34.292	13.684	20.608	25.342	22.104	26.8693	22.104	665	170	4	84.8239	361	34	160	34	83	35	42	1425	37	22	22	18	14
		39.6759	8.80333	1377	614	1919	3788	0.03788	Arid	22460	21.596	23.524	15.5513	75.4626	167.465	32.988	12.38	20.608	24.0047	21.248	25.5107	21.248	736	182	3	86.9393	414	33	179	33	80	31	41	1410	38	27	23	28	13
		39.9768	8.90663	950	448	2025	2632	0.02632	Arid	22514	22.62	25.0163	16.5353	72.6381	193.745	35.676	12.912	22.764	25.9013	22.3967	27.1813	22.3967	625	145	4	76.6414	318	35	158	35	81	30	46	1465	36	24	22	14	13
		39.7089	8.81703	1395	617	1921	3815	0.03815	Arid	22073	21.948	23.3137	15.3453	75.3256	169.612	32.668	12.296	20.372	23.8547	21.006	25.3093	21.006	774	186	3	85.423	432	34	192	34	79	30	46	1411	40	23	22	24	13
		39.3224	8.431	1573	667	1769	4465	0.04465	Arid	22557	19.636	19.4892	18.4997	83.2868	132.462	30.156	7.944	22.212	18.71	18.1887	21.3207	18.1887	817	188	5	90.3927	478	31	198	31	74	33	24	1312	44	42	25	15	12
		39.5651	8.72995	1268	565	1938	3457	0.03457	Arid	22535	21.22	23.6395	15.9963	74.3186	165.156	33.644	12.12	21.524	23.7567	21.5193	25.782	21.5193	709	176	4	86.2417	395	33	172	33	79	31	36	1397	43	32	21	28	12
		39.9466	8.90507	956	447	2033	2616	0.02616	Arid	22490	21.852	25.0497	16.3953	72.8681	189.387	35.572	13.072	22.5	25.9773	22.4533	27.0867	22.4533	627	148	4	77.5456	321	35	157	35	82	33	43	1457	36	23	24	14	13
		39.3246	8.56747	1552	668	1788	4412	0.04412	Arid	22782	17.516	20.3943	18.5393	81.4415	166.186	31.344	8.58	22.764	19.296	18.908	22.744	18.908	805	194	4	94.0117	481	28	191	28	79	35	37	1359	39	27	28	22	14
		39.796	8.89198	1027	473	2057	2736	0.02736	Arid	22561	22.072	24.933	14.6913	71.2618	194.921	34.62	14.004	20.616	25.6853	22.3753	27.1907	22.3753	642	162	4	82.8353	342	34	155	34	83	35	42	1461	38	22	20	22	13
		39.8198	8.90225	1027	473	2057	2736	0.02736	Arid	22561	22.072	24.933	14.6913	71.2618	194.921	34.62	14.004	20.616	25.6853	22.3753	27.1907	22.3753	642	162	4	82.8353	342	34	155	34	83	35	42	1461	38	22	20	22	13
		40.168	8.99458	987	518	2065	2983	0.02983	Arid	22534	23.8	25.2187	14.226	67.4474	207.516	34.976	13.884	21.092	26.1793	22.5227	27.522	22.5227	637	137	3	73.5869	318	35	164	35	78	27	40	1458	35	33	22	31	11
		39.9256	8.90395	956	447	2033	2616	0.02616	Arid	22490	21.852	25.0497	16.3953	72.8681	189.387	35.572	13.072	22.5	25.9773	22.4533	27.0867	22.4533	627	148	4	77.5456	321	35	157	35	82	33	43	1457	36	23	24	14	13
		39.6104	8.76662	1210	540	1974	3252	0.03252	Arid	22023	22.764	24.0945	15.4403	73.0523	169.388	33.888	12.752	21.136	24.574	21.8107	26.124	21.8107	717	177	4	84.0111	391	35	178	35	77	31	37	1424	44	31	18	17	11
		39.5942	5.32367	1547	606	1619	4434	0.04434	Arid	20904	27.464	19.7558	11.763	78.004	98.8469	26.64	11.56	15.08	20.342	18.5173	21.024	18.5173	751	197	11	98.0834	402	53	104	53	67	20	40	1390	36	39	16	17	11
		39.2963	8.27135	1725	696	1742	4724	0.04724	Arid	21835	21.66	19.171	18.0633	79.9262	166.561	30.408	7.808	22.6	17.818	17.8347	21.57	17.818	863	185	6	82.7467	477	34	227	477	79	31	34	1380	38	34	26	8	12
		39.4216	8.65247	1491	644	1826	4184	0.04184	Arid	22273	20.86	21.3035	17.9703	76.7176	194.238	32.356	8.932	23.424	20.3153	19.4213	24.1033	19.4213	792	190	4	89.8164	458	31	193	31	78	32	36	1363	42	32	24	18	13
		39.3229	8.31743	1683	688	1757	4632	0.04632	Arid	22123	20.92	19.7497	18.188	79.5626	173.818	31.008	8.148	22.86	18.5353	18.2387	22.266	18.2387	847	186	5	85.7528	479	32	217	32	80	29	37	1391	30	33	25	6	13
		39.7105	8.82915	1395	617	1921	3815	0.03815	Arid	22073	21.948	23.3137	15.3453	75.3256	169.612	32.668	12.296	20.372	23.8547	21.006	25.3093	21.006	774	186	3	85.423	432	34	192	34	79	30	46	1411	40	23	22	24	13
		39.9065	8.91365	957	448	2042	2610	0.0261	Arid	22666	24.436	24.9828	15.8963	72.6391	192.716	35.376	13.492	21.884	25.9907	22.346	27.052	22.346	618	149	4	78.9521	319	35	243	35	72	27	42	1240	41	30	47	22	14
		39.5919	8.75142	1210	540	1974	3252	0.03252	Arid	22023	22.764	24.0945	15.4403	73.0523	169.388	33.888	12.752	21.136	24.574	21.8107	26.124	21.8107	717	177	4	84.0111	391	35	178	35	77	31	37	1424	44	31	18	17	11
		39.3071	8.46463	1648	688	1772	4599	0.04599	Arid	22796	17.864	19.7972	18.7837	81.5688	157.798	30.968	7.94	23.028	18.7687	18.3593	22.0333	18.3593	821	191	5	92.4594	488	30	196	30	74	30	34	1360	37	35	27	15	12
		39.9581	8.90563	956	447	2033	2616	0.02616	Arid	22490	21.852	25.0497	16.3953	72.8681	189.387	35.572	13.072	22.5	25.9773	22.4533	27.0867	22.4533	627	148	4	77.5456	321	35	157	35	82	33	43	1457	36	23	24	14	13
		39.8317	8.91428	1027	473	2057	2736	0.02736	Arid	22561	22.072	24.933	14.6913	71.2618	194.921	34.62	14.004	20.616	25.6853	22.3753	27.1907	22.3753	642	162	4	82.8353	342	34	155	34	83	35	42	1461	38	22	20	22	13
		39.3366	8.4035	1528	655	1778	4358	0.04358	Arid	22757	18.568	20.3775	18.4523	81.8939	143.497	30.952	8.42	22.532	19.8113	18.826	22.384	18.826	784	179	5	88.5836	453	31	191	31	77	34	33	1377	36	32	22	22	13
		39.4204	8.65208	1491	644	1826	4184	0.04184	Arid	22273	20.86	21.3035	17.9703	76.7176	194.238	32.356	8.932	23.424	20.3153	19.4213	24.1033	19.4213	792	190	4	89.8164	458	31	193	31	78	32	36	1363	42	32	24	18	13
		39.6286	8.77573	1243	553	1968	3333	0.03333	Arid	22165	22.32	23.904	15.3573	73.2977	168.779	33.592	12.64	20.952	24.454	21.6013	25.878	21.6013	725	178	4	84.4523	399	35	178	35	77	31	38	1379	47	31	27	23	12
		39.2891	8.49142	1702	701	1777	4659	0.04659	Arid	22720	17.672	19.4417	18.8187	82.9894	137.575	30.388	7.712	22.676	18.562	18.1527	21.396	18.1527	831	194	5	93.1865	496	30	198	30	73	31	36	1371	38	32	28	19	12
		39.6289	8.77585	1243	553	1968	3333	0.03333	Arid	22165	22.32	23.904	15.3573	73.2977	168.779	33.592	12.64	20.952	24.454	21.6013	25.878	21.6013	725	178	4	84.4523	399	35	178	35	77	31	38	1379	47	31	27	23	12
		39.745	8.85662	1265	574	1970	3461	0.03461	Arid	22545	21.868	23.9922	15.289	73.5614	175.315	33.568	12.784	20.784	24.642	21.6113	26.012	21.6113	705	177	3	86.171	391	33	170	33	80	28	44	1408	36	26	22	31	13
		39.5926	12.3283	1452	651	1962	3924	0.03924	Arid	22230	23.688	23.6298	18.215	75.9211	181.549	35.556	11.564	23.992	24.5	21.4473	25.93	21.39	817	204	9	97.153	485	38	313	59	77	32	29	1338	41	38	22	9	12
		39.5535	12.4262	1571	664	1958	4024	0.04024	Arid	22362	22.496	21.778	16.128	74.4598	174.139	32.116	10.456	21.66	23.2293	19.6533	23.5593	19.3873	812	210	11	98.8388	485	41	311	58	75	30	31	1361	43	38	28	21	11
		39.5017	13.5259	2034	488	1731	3339	0.03339	Arid	23971	19.156	18.2593	17.82	76.507	157.453	30.132	6.84	23.292	18.4453	16.3547	20.3307	16.3547	637	192	7	120.195	423	28	122	28	80	30	39	1439	31	30	24	25	13
		39.5512	12.4294	1571	664	1958	4024	0.04024	Arid	22362	22.496	21.778	16.128	74.4598	174.139	32.116	10.456	21.66	23.2293	19.6533	23.5593	19.3873	812	210	11	98.8388	485	41	311	58	75	30	31	1361	43	38	28	21	11
		39.742	12.4316	1599	657	1944	4007	0.04007	Arid	22514	23.036	23.6645	17.501	74.9572	198.574	35.272	11.924	23.348	24.858	21.3833	26.158	21.0673	779	196	12	94.8698	454	44	288	62	77	26	38	1387	37	35	21	33	12
		39.598	12.3188	1452	651	1962	3924	0.03924	Arid	22230	23.688	23.6298	18.215	75.9211	181.549	35.556	11.564	23.992	24.5	21.4473	25.93	21.39	817	204	9	97.153	485	38	313	59	77	32	29	1338	41	38	22	9	12
		39.7373	12.4374	1599	657	1944	4007	0.04007	Arid	22514	23.036	23.6645	17.501	74.9572	198.574	35.272	11.924	23.348	24.858	21.3833	26.158	21.0673	779	196	12	94.8698	454	44	288	62	77	26	38	1387	37	35	21	33	12
		39.7065	12.4337	1530	645	1958	3907	0.03907	Arid	22498	23.392	24.0417	17.872	75.4348	194.408	35.848	12.156	23.692	25.1393	21.732	26.5007	21.544	777	194	11	95.0344	455	42	291	61	79	30	36	1382	36	33	22	38	13
		39.5893	12.3368	1465	645	1969	3890	0.0389	Arid	22362	23.26	23.7558	18.471	75.9498	183.434	36.016	11.696	24.32	24.4747	21.5707	26.1047	21.5187	809	202	9	97.2726	481	39	312	58	78	31	26	1337	42	41	24	6	12
		39.7279	12.4417	1599	657	1944	4007	0.04007	Arid	22514	23.036	23.6645	17.501	74.9572	198.574	35.272	11.924	23.348	24.858	21.3833	26.158	21.0673	779	196	12	94.8698	454	44	288	62	77	26	38	1387	37	35	21	33	12
		39.6466	12.4169	1410	613	1981	3674	0.03674	Arid	22524	23.94	23.7015	18.4257	76.1895	192.183	35.656	11.472	24.184	24.796	21.3987	26.1393	21.2993	770	192	10	96.0495	455	40	293	59	80	30	33	1367	34	36	23	2	13
		39.6738	12.4245	1530	645	1958	3907	0.03907	Arid	22498	23.392	24.0417	17.872	75.4348	194.408	35.848	12.156	23.692	25.1393	21.732	26.5007	21.544	777	194	11	95.0344	455	42	291	61	79	30	36	1382	36	33	22	38	13
		39.7191	12.436	1599	657	1944	4007	0.04007	Arid	22514	23.036	23.6645	17.501	74.9572	198.574	35.272	11.924	23.348	24.858	21.3833	26.158	21.0673	779	196	12	94.8698	454	44	288	62	77	26	38	1387	37	35	21	33	12
		39.3304	8.38768	1541	659	1768	4411	0.04411	Arid	22711	18.876	18.8795	16.2737	82.7755	111.875	27.86	8.2	19.66	18.6993	17.4787	20.3293	17.4787	797	183	5	89.9699	465	30	193	30	73	32	26	1374	43	41	22	7	11
		39.3218	8.31913	1683	688	1757	4632	0.04632	Arid	22123	20.92	19.7497	18.188	79.5626	173.818	31.008	8.148	22.86	18.5353	18.2387	22.266	18.2387	847	186	5	85.7528	479	32	217	32	80	29	37	1391	30	33	25	6	13
		40.7493	11.3941	544	262	1978	1587	0.01587	Hyper-arid	22288	27.852	28.761	8.43467	47.1632	307.782	37.824	19.94	17.884	31.7847	26.7033	32.3893	25.0233	311	74	5	82.5656	161	20	141	34	81	33	39	1477	37	27	12	43	12
		40.4031	11.2742	672	375	1988	2253	0.02253	Hyper-arid	22015	27.292	27.163	10.718	57.6484	251.94	36.924	18.332	18.592	29.1607	25.278	30.1207	24.1507	439	93	9	74.2715	210	32	120	44	82	34	32	1495	34	33	26	20	11
		40.3032	11.2539	894	472	1958	2860	0.0286	Arid	22054	28.14	25.8172	13.1223	65.6774	212.514	35.716	15.736	19.98	27.076	23.828	28.326	23.1527	515	113	11	77.4952	257	36	147	48	76	30	36	1474	40	33	18	31	10
		40.6202	10.0474	567	376	1962	2283	0.02283	Hyper-arid	22352	26.74	26.7325	13.2643	64.9067	233.118	36.664	16.228	20.436	28.206	24.828	29.3673	23.7173	453	119	7	87.0848	242	21	130	62	78	33	36	1485	27	30	16	14	12
		40.7341	10.4639	860	472	1906	2943	0.02943	Arid	22312	30.104	25.2963	11.534	59.3069	234.077	35.564	16.116	19.448	26.938	23.1433	27.9813	22.3107	489	129	7	88.885	271	26	142	29	78	32	33	1470	38	34	23	33	10
		40.7538	10.5165	790	430	1914	2664	0.02664	Arid	22348	29.3	25.7358	11.511	59.4576	228.775	35.968	16.608	19.36	27.0087	23.7687	28.3533	22.8673	460	121	6	88.8299	254	23	133	26	79	32	35	1469	36	32	24	32	11
		40.7454	11.0611	630	319	1960	1943	0.01943	Hyper-arid	22299	28.312	28.474	8.624	51.9268	268.916	36.924	20.316	16.608	31.132	26.6593	31.7013	25.1807	355	85	6	81.2903	182	22	158	43	80	30	42	1486	30	27	12	41	13
		40.5617	10.0036	569	382	1977	2301	0.02301	Hyper-arid	22434	27.128	27.077	14.1407	66.6887	222.086	37.012	15.808	21.204	28.4173	25.3327	29.584	24.1593	459	118	7	85.2725	242	22	132	64	78	32	38	1479	26	29	20	5	13
		40.5513	9.99595	811	498	1949	3031	0.03031	Arid	22525	30.108	25.9798	12.8723	63.8129	231.848	35.632	15.46	20.172	27.2693	24.0067	28.6267	22.9993	515	134	6	87.532	281	25	156	27	77	28	42	1482	25	29	22	34	13
		40.511	9.81907	727	447	2006	2652	0.02652	Arid	22504	27.768	26.3935	11.3983	63.4651	179.077	35.784	17.824	17.96	27.4907	24.8713	28.3447	24.058	527	128	6	82.3143	276	29	162	30	80	29	39	1490	30	31	24	28	12
		40.7557	11.1126	522	280	1977	1684	0.01684	Hyper-arid	22296	28.304	29.2472	8.95567	53.8979	267.799	37.584	20.968	16.616	31.828	27.4227	32.344	25.9087	325	78	5	81.4186	166	20	144	38	83	31	39	1480	38	29	12	43	12
		40.5102	9.85101	708	444	1998	2637	0.02637	Arid	22512	28.132	26.4462	10.853	60.672	195.178	35.768	17.88	17.888	27.8573	24.7873	28.542	23.9287	519	127	6	82.5407	272	29	158	30	78	30	41	1485	29	29	24	35	12
		40.7546	11.1594	484	264	1983	1593	0.01593	Hyper-arid	22328	28.384	29.4523	8.938	53.8045	267.765	37.808	21.196	16.612	32.0393	27.666	32.54	26.138	314	74	5	80.092	159	20	138	37	80	31	36	1472	36	32	11	35	12
		40.5134	9.88399	609	409	2004	2425	0.02425	Hyper-arid	22457	27.084	26.8807	10.834	60.5793	199.87	36.164	18.28	17.884	28.4227	25.2313	29.0053	24.3387	507	125	7	82.9804	267	28	153	29	81	33	39	1486	32	26	25	32	12
		40.1799	9.09912	835	453	2095	2568	0.02568	Arid	22504	23.836	25.8145	14.311	67.2257	213.325	35.96	14.672	21.288	26.56	23.118	28.3147	23.118	601	125	4	71.9382	294	35	151	35	81	36	33	1463	39	30	23	25	11
		40.2035	9.25018	765	440	2111	2486	0.02486	Arid	22534	25.636	25.9303	14.6267	66.3883	230.037	36.32	14.288	22.032	26.9907	22.9973	28.5093	22.9973	579	119	5	72.7321	284	37	138	37	79	34	40	1497	41	25	21	19	11
		40.4112	9.60763	856	509	2045	2963	0.02963	Arid	22426	26.648	25.441	13.628	63.4214	256.058	36.096	14.608	21.488	27.0307	22.1773	28.3373	22.1773	604	136	5	78.6814	311	35	198	35	79	27	43	1467	30	29	23	24	13
		40.7608	11.1275	484	264	1983	1593	0.01593	Hyper-arid	22328	28.384	29.4523	8.938	53.8045	267.765	37.808	21.196	16.612	32.0393	27.666	32.54	26.138	314	74	5	80.092	159	20	138	37	80	31	36	1472	36	32	11	35	12
		40.7213	10.9908	618	325	1961	1973	0.01973	Hyper-arid	22328	28.912	28.2232	9.02433	53.7931	250.049	36.86	20.084	16.776	30.4973	26.4767	31.0933	25.1447	369	89	6	82.1989	191	22	165	45	80	33	34	1479	40	32	11	39	11
		40.2389	9.28703	808	458	2103	2577	0.02577	Arid	22447	24.132	25.8263	14.6207	67.0181	217.24	36.38	14.564	21.816	26.5493	23.002	28.3793	23.002	597	122	5	72.5406	294	38	143	38	80	36	35	1477	41	28	22	17	11
		40.5238	9.14765	1386	744	1897	4644	0.04644	Arid	21977	24.672	22.9945	16.3497	75.1087	167.315	33.608	11.84	21.768	23.5067	20.8827	25.188	20.8827	802	154	3	72.5397	399	40	290	40	75	27	28	1372	44	44	26	21	10
		42.6837	9.36574	1817	640	1622	4667	0.04667	Arid	21760	29.748	18.4678	14.7983	71.1732	128.791	28.308	7.516	20.792	19.0547	16.6833	19.938	16.6833	698	120	3	69.2145	313	33	245	33	78	26	33	1347	37	40	31	37	12
		40.3697	9.02074	1019	540	2047	3126	0.03126	Arid	22447	24.176	25.033	14.73	70.3707	205.696	34.776	13.844	20.932	26.048	22.3467	27.2853	22.3467	666	134	3	71.1435	327	36	242	36	80	27	38	1422	44	35	20	23	11
		40.6885	10.8755	693	372	1948	2279	0.02279	Hyper-arid	22311	29.436	27.1598	9.807	54.3625	240.738	36.608	18.568	18.04	28.918	25.4627	29.9853	24.1793	405	99	7	82.7614	211	24	112	50	80	33	32	1499	40	34	9	32	10
		40.4309	9.6351	828	498	2039	2903	0.02903	Arid	22383	25.46	25.4745	13.595	64.0911	228.536	36.156	14.944	21.212	26.7013	22.4627	28.09	22.4627	587	134	5	79.2198	303	33	189	33	82	26	49	1493	32	25	23	18	12
		40.6583	10.1568	601	384	1942	2353	0.02353	Hyper-arid	22376	26.748	26.9615	10.739	59.9408	187.757	36.272	18.356	17.916	28.0753	25.38	29.0093	24.4873	451	121	7	88.6974	245	21	128	24	82	29	46	1510	26	24	21	17	13
		41.8768	9.54269	1379	579	1763	3896	0.03896	Arid	22342	33.2	22.9438	14.4003	72.0882	184.391	32.608	12.632	19.976	23.706	20.5147	25.082	20.5147	638	118	7	65.866	288	37	201	37	80	20	49	1428	28	30	25	37	13
		40.4646	9.75422	779	483	2013	2841	0.02841	Arid	22403	26.816	26.0482	12.775	68.5796	165.784	35.66	17.032	18.628	26.672	23.8653	27.8513	23.8653	559	133	6	81.3466	292	32	176	32	81	27	43	1493	33	29	29	14	11
		40.7565	11.1142	522	280	1977	1684	0.01684	Hyper-arid	22296	28.304	29.2472	8.95567	53.8979	267.799	37.584	20.968	16.616	31.828	27.4227	32.344	25.9087	325	78	5	81.4186	166	20	144	38	83	31	39	1480	38	29	12	43	12
		40.6469	10.138	601	384	1942	2353	0.02353	Hyper-arid	22376	26.748	26.9615	10.739	59.9408	187.757	36.272	18.356	17.916	28.0753	25.38	29.0093	24.4873	451	121	7	88.6974	245	21	128	24	82	29	46	1510	26	24	21	17	13
		40.6788	10.1974	673	411	1931	2527	0.02527	Arid	22330	26.928	26.9102	11.3203	62.9747	188.344	36.304	18.328	17.976	27.906	25.2733	28.9293	24.398	462	125	6	89.9196	255	21	134	23	82	31	42	1496	30	26	22	28	13
		40.6431	10.1043	627	396	1934	2430	0.0243	Hyper-arid	22333	26.52	25.6942	11.511	61.008	226.782	35.448	16.58	18.868	27.1287	23.6567	28.2493	22.7633	470	127	6	89.4934	258	22	137	24	79	31	43	1495	26	25	22	36	13
		41.8333	9.60501	1178	530	1843	3412	0.03412	Arid	22450	32.912	25.068	13.384	66.4944	220.071	34.596	14.468	20.128	26.4813	22.2067	27.4813	22.1733	600	112	7	66.2934	267	37	179	57	78	21	51	1455	26	27	22	26	13
		40.315	9.38849	813	458	2099	2601	0.02601	Arid	22457	24.32	25.9292	13.747	67.2685	197.996	36.1	15.664	20.436	26.5413	23.316	28.2353	23.316	597	122	5	73.7996	296	37	140	37	82	30	44	1486	31	25	22	18	13
		40.1269	8.96287	949	488	2065	2818	0.02818	Arid	22531	22.912	25.347	14.4027	68.5319	211.245	35.032	14.016	21.016	26.302	22.622	27.7207	22.622	630	136	4	73.0408	313	37	161	37	79	28	41	1455	37	30	21	26	12
		39.6003	8.75704	1210	540	1974	3252	0.03252	Arid	22023	22.764	24.0945	15.4403	73.0523	169.388	33.888	12.752	21.136	24.574	21.8107	26.124	21.8107	717	177	4	84.0111	391	35	178	35	77	31	37	1424	44	31	18	17	11
		40.4551	9.73304	800	492	2028	2899	0.02899	Arid	22405	26.624	25.5278	13.3277	65.4087	204.344	35.816	15.44	20.376	26.5607	22.8167	27.8167	22.8167	571	133	6	80.2215	296	33	181	33	83	32	42	1482	35	26	28	17	12
		40.1487	9.18379	816	452	2100	2571	0.02571	Arid	22486	24.1	25.7777	14.3853	66.8712	217.887	36.1	14.588	21.512	26.5287	23.0247	28.3733	23.0247	591	124	5	72.6603	290	37	144	37	82	35	40	1473	39	24	25	27	12
		39.7655	8.87102	1143	518	2028	3037	0.03037	Arid	22596	22.636	24.5605	14.9343	72.6519	184.361	34.016	13.46	20.556	25.2567	22.1033	26.6833	22.1033	663	170	4	85.3034	362	33	159	33	81	32	40	1423	41	27	21	28	13
		40.6686	10.7584	792	417	1927	2584	0.02584	Arid	22234	29.268	25.7172	11.7717	58.0571	255.802	36.24	15.964	20.276	27.2	23.598	28.752	22.5673	448	112	7	84.5777	239	25	127	31	80	31	36	1482	34	32	23	27	11
		40.3096	9.3736	817	463	2097	2618	0.02618	Arid	22489	24.86	25.9553	14.426	67.8934	204.381	36.276	15.028	21.248	26.7513	23.218	28.258	23.218	600	121	5	73.3754	297	37	142	37	83	30	44	1487	34	25	22	12	12
		40.4506	9.72428	800	492	2028	2899	0.02899	Arid	22405	26.624	25.5278	13.3277	65.4087	204.344	35.816	15.44	20.376	26.5607	22.8167	27.8167	22.8167	571	133	6	80.2215	296	33	181	33	83	32	42	1482	35	26	28	17	12
		40.1588	9.13987	815	448	2101	2536	0.02536	Arid	22509	23.748	25.8198	14.4137	67.2781	212.595	36.092	14.668	21.424	26.502	23.1493	28.3633	23.1493	593	125	5	72.3625	291	37	146	37	81	35	37	1481	40	27	23	24	11
		40.3288	9.0139	994	529	2057	3048	0.03048	Arid	22457	23.444	25.1067	14.4307	68.185	219.134	35.208	14.044	21.164	26.0887	22.2927	27.5693	22.2927	655	134	3	71.9618	323	35	173	35	79	27	38	1425	42	34	19	21	11
		40.728	11.3241	510	262	1987	1575	0.01575	Hyper-arid	22170	27.892	29.4718	10.1997	53.2119	281.629	39.244	20.076	19.168	32.01	27.6533	32.686	26.04	312	73	5	80.867	159	20	84	35	83	32	42	1488	25	25	12	19	14
		40.5066	11.2962	609	328	1992	1967	0.01967	Hyper-arid	22132	27.232	28.4205	10.9877	57.5271	257.124	38.216	19.116	19.1	30.6687	26.7467	31.4033	25.3027	386	85	8	77.0182	189	26	167	51	83	34	37	1525	30	28	15	19	12
		40.1459	8.97345	949	488	2065	2818	0.02818	Arid	22531	22.912	25.347	14.4027	68.5319	211.245	35.032	14.016	21.016	26.302	22.622	27.7207	22.622	630	136	4	73.0408	313	37	161	37	79	28	41	1455	37	30	21	26	12
		40.1669	9.13024	836	455	2097	2594	0.02594	Arid	22410	23.176	25.8955	15.1337	70.1022	189.907	36.02	14.432	21.588	26.39	23.4453	28.128	23.4453	608	126	5	71.5312	297	38	151	38	82	36	29	1465	42	33	30	16	11
		40.1746	9.21771	798	452	2106	2549	0.02549	Arid	22483	24.912	25.7777	14.3753	66.8123	218.059	36.116	14.6	21.516	26.5153	23.0007	28.368	23.0007	594	123	5	72.9406	293	37	143	37	80	34	38	1476	41	28	21	19	11
		39.9231	8.90375	956	447	2033	2616	0.02616	Arid	22490	21.852	25.0497	16.3953	72.8681	189.387	35.572	13.072	22.5	25.9773	22.4533	27.0867	22.4533	627	148	4	77.5456	321	35	157	35	82	33	43	1457	36	23	24	14	13
		40.1858	9.03016	838	449	2088	2552	0.02552	Arid	22528	23.204	25.551	13.988	66.8387	221.128	35.32	14.392	20.928	26.52	22.7153	28.0547	22.7153	612	130	4	72.2813	301	36	156	36	78	30	38	1458	39	31	19	28	11
		39.8923	8.905	957	448	2042	2610	0.0261	Arid	22666	24.436	24.9828	15.8963	72.6391	192.716	35.376	13.492	21.884	25.9907	22.346	27.052	22.346	618	149	4	78.9521	319	35	243	35	72	27	42	1240	41	30	47	22	14
		39.979	10.1779	1347	985	1880	6180	0.0618	Arid	20888	24.98	22.7305	16.941	71.8082	206.13	34.444	10.852	23.592	23.374	20.3967	25.5133	20.3967	812	187	11	83.2019	445	57	277	57	76	29	32	1386	41	38	29	24	11
		40.5133	9.84531	708	444	1998	2637	0.02637	Arid	22512	28.132	26.4462	10.853	60.672	195.178	35.768	17.88	17.888	27.8573	24.7873	28.542	23.9287	519	127	6	82.5407	272	29	158	30	78	30	41	1485	29	29	24	35	12
		40.2639	9.31704	802	453	2101	2565	0.02565	Arid	22462	24.312	25.959	14.6313	67.6124	205.968	36.528	14.888	21.64	26.5387	23.2587	28.39	23.2587	594	120	5	73.0481	293	37	142	37	82	34	39	1487	35	26	21	16	12
		40.1614	8.98449	949	488	2065	2818	0.02818	Arid	22531	22.912	25.347	14.4027	68.5319	211.245	35.032	14.016	21.016	26.302	22.622	27.7207	22.622	630	136	4	73.0408	313	37	161	37	79	28	41	1455	37	30	21	26	12
		40.3905	11.2668	672	375	1988	2253	0.02253	Hyper-arid	22015	27.292	27.163	10.718	57.6484	251.94	36.924	18.332	18.592	29.1607	25.278	30.1207	24.1507	439	93	9	74.2715	210	32	120	44	82	34	32	1495	34	33	26	20	11
		40.4794	9.77281	779	483	2013	2841	0.02841	Arid	22403	26.816	26.0482	12.775	68.5796	165.784	35.66	17.032	18.628	26.672	23.8653	27.8513	23.8653	559	133	6	81.3466	292	32	176	32	81	27	43	1493	33	29	29	14	11
		39.4402	8.66615	1470	635	1843	4085	0.04085	Arid	22620	19.86	21.7803	17.6987	78.4654	178.815	32.324	9.768	22.556	20.9147	20.058	24.3727	20.058	771	190	4	91.7125	452	30	183	30	81	31	38	1358	41	30	25	13	13
		40.5276	9.92734	581	392	2001	2333	0.02333	Hyper-arid	22512	27.428	26.587	11.326	61.2879	213.419	36.316	17.836	18.48	28.216	24.7673	28.9053	23.9113	478	119	7	83.1659	249	25	140	28	84	36	39	1485	35	24	24	21	13
		41.8808	9.52642	1597	632	1682	4447	0.04447	Arid	22214	31.864	20.5242	15.8797	77.9944	165.271	30.108	9.748	20.36	21.1173	18.518	22.4373	18.294	670	125	6	66.3714	305	36	205	52	78	22	45	1427	27	32	29	42	12
		39.8289	8.9117	1027	473	2057	2736	0.02736	Arid	22561	22.072	24.933	14.6913	71.2618	194.921	34.62	14.004	20.616	25.6853	22.3753	27.1907	22.3753	642	162	4	82.8353	342	34	155	34	83	35	42	1461	38	22	20	22	13
		40.52	9.90278	609	409	2004	2425	0.02425	Hyper-arid	22457	27.084	26.8807	10.834	60.5793	199.87	36.164	18.28	17.884	28.4227	25.2313	29.0053	24.3387	507	125	7	82.9804	267	28	153	29	81	33	39	1486	32	26	25	32	12
		40.3529	9.01816	1019	540	2047	3126	0.03126	Arid	22447	24.176	25.033	14.73	70.3707	205.696	34.776	13.844	20.932	26.048	22.3467	27.2853	22.3467	666	134	3	71.1435	327	36	242	36	80	27	38	1422	44	35	20	23	11
		41.7755	9.61771	1156	527	1850	3378	0.03378	Arid	22424	31.352	25.0025	13.601	65.6926	233.026	35.264	14.56	20.704	26.412	22.054	27.588	21.966	598	113	6	66.9159	270	36	180	57	79	20	49	1458	31	30	22	17	12
		40.5074	9.87273	708	444	1998	2637	0.02637	Arid	22512	28.132	26.4462	10.853	60.672	195.178	35.768	17.88	17.888	27.8573	24.7873	28.542	23.9287	519	127	6	82.5407	272	29	158	30	78	30	41	1485	29	29	24	35	12
		41.8098	9.61258	1206	553	1825	3583	0.03583	Arid	22439	32.464	24.9603	13.4553	66.7162	220.941	34.492	14.324	20.168	26.3867	22.112	27.3927	22.062	606	114	7	66.5752	272	37	183	57	79	18	57	1441	25	25	22	44	14
		41.8611	9.57715	1289	561	1804	3686	0.03686	Arid	22345	32.556	23.8952	14.1243	69.6603	195.473	33.604	13.328	20.276	24.7987	21.2927	26.1133	21.2927	632	117	7	65.7804	284	37	197	37	80	19	54	1435	26	27	19	32	14
		69.6898	23.676	4	218	1989	1317	0.01317	Hyper-arid	21949	27.872	27.4578	15.7703	54.433	477.161	39.876	10.904	28.972	29.5767	26.8453	32.4567	20.57	248	107	0	160.996	217	2	19	3	78	20	52	1575	18	26	16	14	12
		77.5243	27.1625	179	576	1761	3872	0.03872	Arid	20660	16.54	25.518	15.154	45.3332	678.132	40.7	7.272	33.428	29.5133	23.7867	32.9867	16.2667	681	254	2	150.274	575	19	243	23	77	29	40	1509	18	30	23	7	13
		71.2095	23.4657	2	395	1985	2377	0.02377	Hyper-arid	21968	23.884	27.672	14.3567	51.9341	478.14	40.096	12.452	27.644	29.2553	20.918	33.0853	20.918	525	214	1	156.5	452	3	54	3	77	18	47	1428	30	34	28	24	12
		48.5239	32.0085	43	262	1937	1615	0.01615	Hyper-arid	20015	34.004	24.3293	15.5313	38.2319	917.055	43.34	2.716	40.624	12.8327	35.526	35.526	12.8327	356	84	0	107.148	220	0	0	220	76	44	25	1525	24	30	5	11	12
		35.236	-1.58902	1670	801	1673	5666	0.05666	Arid	20210	30.764	19.4412	12.039	80.5392	77.797	26.524	11.576	14.948	20.1573	18.576	20.1573	18.28	935	164	23	51.7169	374	100	374	104	68	20	41	1371	19	38	10	8	13
		38.5414	-3.39272	642	547	1723	3766	0.03766	Arid	18269	35.652	23.4303	10.5287	68.707	163.123	30.916	15.592	15.324	24.2807	21.2647	25.238	21.2647	783	138	14	71.1376	318	56	173	56	66	14	52	1457	15	34	6	6	11
		38.9427	-3.66888	428	542	1627	3952	0.03952	Arid	17998	33.804	24.1568	10.031	70.1272	152.342	30.848	16.544	14.304	24.5667	22.17	25.8987	22.17	721	113	25	54.2135	271	82	216	82	67	14	59	1504	12	27	7	8	12
		38.7032	-3.5169	532	447	1702	3119	0.03119	Arid	18169	33.848	23.8187	10.622	71.0407	152.51	30.952	16	14.952	24.4653	21.7407	25.45	21.7407	764	126	17	64.9161	301	65	171	65	66	13	55	1467	14	31	5	8	12
		39.8253	-0.680333	118	324	2036	1900	0.019	Hyper-arid	20190	30.764	28.2243	10.5847	72.9373	132.324	35.516	21.004	14.512	28.4053	26.5	29.8933	26.5	363	93	4	99.112	179	17	125	17	78	21	44	1495	19	35	17	9	12
		39.3922	-4.147	159	834	1557	6332	0.06332	Arid	16915	33.772	25.0562	8.38967	66.8819	142.906	31.228	18.684	12.544	24.8967	26.5867	26.6127	23.254	1043	198	24	58.508	440	119	255	200	65	17	52	1456	14	30	10	5	12
		39.681	-0.513683	135	306	2093	1758	0.01758	Hyper-arid	20033	30.092	28.4698	10.8143	72.8532	125.86	35.984	21.14	14.844	28.6707	26.818	30.036	26.818	364	92	4	99.3363	178	18	127	18	79	17	52	1531	15	31	8	6	13
		38.9459	-3.67313	428	542	1627	3952	0.03952	Arid	17998	33.804	24.1568	10.031	70.1272	152.342	30.848	16.544	14.304	24.5667	22.17	25.8987	22.17	721	113	25	54.2135	271	82	216	82	67	14	59	1504	12	27	7	8	12
		39.6653	-0.490233	140	304	2104	1730	0.0173	Hyper-arid	20031	30.216	28.5005	10.8457	73.5001	124.684	36.012	21.256	14.756	28.7133	26.8653	30.0407	26.8653	356	91	4	99.1446	176	17	123	17	78	17	54	1529	13	28	4	5	13
		39.7888	-0.627567	126	320	2050	1868	0.01868	Hyper-arid	20060	29.736	28.4213	10.7827	72.2699	129.54	36.064	21.144	14.92	28.6707	26.73	30.0387	26.73	376	93	4	98.2312	181	18	132	18	78	18	47	1524	16	35	3	5	12
		39.7735	-0.6038	129	316	2059	1826	0.01826	Hyper-arid	20045	30.228	28.4437	10.6433	72.6012	127.64	35.984	21.324	14.66	28.6247	26.808	30.066	26.808	373	93	4	98.6671	180	19	131	19	79	18	51	1525	15	30	8	6	13
		39.9432	-1.09938	90	361	1929	2239	0.02239	Hyper-arid	19956	30.376	27.4403	10.1987	72.1672	134.772	34.248	20.116	14.132	27.9393	25.5973	28.9333	25.5973	421	99	5	93.8511	192	25	148	25	75	22	44	1491	16	33	10	6	13
		38.5988	-3.41628	555	502	1733	3433	0.03433	Arid	18210	33.196	23.8615	11.0337	71.3507	154.304	31.336	15.872	15.464	24.724	21.7227	25.498	21.7227	825	138	17	67.1324	329	66	178	66	62	11	56	1466	13	32	5	7	11
		39.788	-0.621667	129	316	2059	1826	0.01826	Hyper-arid	20045	30.228	28.4437	10.6433	72.6012	127.64	35.984	21.324	14.66	28.6247	26.808	30.066	26.808	373	93	4	98.6671	180	19	131	19	79	18	51	1525	15	30	8	6	13
		39.6915	-0.521867	135	306	2093	1758	0.01758	Hyper-arid	20033	30.092	28.4698	10.8143	72.8532	125.86	35.984	21.14	14.844	28.6707	26.818	30.036	26.818	364	92	4	99.3363	178	18	127	18	79	17	52	1531	15	31	8	6	13
		39.8338	-0.735417	140	333	2015	1980	0.0198	Hyper-arid	20151	30.124	28.2673	10.564	71.9423	133.826	35.676	20.992	14.684	28.476	26.5433	29.9527	26.5433	381	95	4	99.4734	184	18	135	18	78	14	60	1561	12	25	4	8	13
		39.6758	-0.504283	135	306	2093	1758	0.01758	Hyper-arid	20033	30.092	28.4698	10.8143	72.8532	125.86	35.984	21.14	14.844	28.6707	26.818	30.036	26.818	364	92	4	99.3363	178	18	127	18	79	17	52	1531	15	31	8	6	13
		39.9176	-1.03883	96	356	1944	2186	0.02186	Hyper-arid	19982	29.236	27.8072	10.5757	72.1987	140.96	35	20.352	14.648	28.2413	25.904	29.4353	25.904	419	99	5	96.4224	192	22	152	22	76	18	47	1534	18	34	4	4	11
		38.5641	-3.40758	561	498	1741	3394	0.03394	Arid	18208	33.896	23.6745	10.8283	70.1317	159.652	31.192	15.752	15.44	24.4847	21.526	25.424	21.526	812	142	16	69.0407	328	63	175	63	68	15	56	1452	11	29	6	9	13
		40.1182	-2.47258	22	616	1606	4545	0.04545	Arid	19382	36.948	26.7077	7.94667	68.0832	126.455	32.048	20.376	11.672	26.7	27.924	28.106	25.0633	842	148	11	55.5406	355	89	191	167	69	14	54	1489	20	30	4	3	11
		39.7818	-0.611017	129	316	2059	1826	0.01826	Hyper-arid	20045	30.228	28.4437	10.6433	72.6012	127.64	35.984	21.324	14.66	28.6247	26.808	30.066	26.808	373	93	4	98.6671	180	19	131	19	79	18	51	1525	15	30	8	6	13
		39.7402	-0.58255	139	315	2071	1815	0.01815	Hyper-arid	20022	30	28.4117	10.6993	72.6265	125.033	35.924	21.192	14.732	28.6	26.79	29.9887	26.79	374	93	4	99.3124	180	18	133	18	79	15	55	1553	14	29	5	7	12
		38.7981	-3.58698	454	477	1670	3389	0.03389	Arid	18149	33.576	24.1413	10.542	71.3261	149.044	31.12	16.34	14.78	24.664	22.1087	25.7167	22.1087	733	119	19	60.2779	285	71	232	71	68	12	59	1494	12	28	6	7	12
		39.6554	-0.48585	140	304	2104	1730	0.0173	Hyper-arid	20031	30.216	28.5005	10.8457	73.5001	124.684	36.012	21.256	14.756	28.7133	26.8653	30.0407	26.8653	356	91	4	99.1446	176	17	123	17	78	17	54	1529	13	28	4	5	13
		40.0212	-1.20652	85	368	1906	2292	0.02292	Hyper-arid	20158	30.176	27.3182	9.897	71.6758	134.12	33.92	20.112	13.808	27.72	25.524	28.828	25.524	408	94	7	88.2987	185	30	137	30	75	19	47	1543	13	33	2	4	12
		40.0372	-1.23845	78	370	1898	2312	0.02312	Hyper-arid	20155	30.184	27.3407	10.0547	71.8807	134.276	34.076	20.088	13.988	27.764	25.542	28.8647	25.542	403	92	7	83.3003	183	33	127	33	74	21	46	1533	17	32	6	4	12
		39.8812	-0.896983	118	347	1974	2097	0.02097	Hyper-arid	20081	29.8	27.7585	10.497	72.1542	136.977	34.92	20.372	14.548	28.0967	25.9133	29.364	25.9133	396	98	5	97.2895	189	20	139	20	77	16	50	1531	15	33	3	6	12
		40.1246	-3.23277	22	903	1504	7340	0.0734	Arid	19552	45.252	24.8318	6.003	61.3051	127	29.24	19.448	9.792	24.904	26.1367	26.3207	23.142	1012	293	6	92.1399	575	58	200	279	65	14	57	1450	12	28	10	7	12
		39.8985	-0.956383	102	349	1969	2112	0.02112	Hyper-arid	20028	29.876	27.5075	10.1897	71.5366	138.203	34.46	20.216	14.244	27.9533	25.6287	29.07	25.6287	400	98	5	97.2875	190	20	141	20	75	19	44	1509	14	37	5	6	12
		39.7633	-0.596017	129	316	2059	1826	0.01826	Hyper-arid	20045	30.228	28.4437	10.6433	72.6012	127.64	35.984	21.324	14.66	28.6247	26.808	30.066	26.808	373	93	4	98.6671	180	19	131	19	79	18	51	1525	15	30	8	6	13
		39.7314	-0.571867	139	315	2071	1815	0.01815	Hyper-arid	20022	30	28.4117	10.6993	72.6265	125.033	35.924	21.192	14.732	28.6	26.79	29.9887	26.79	374	93	4	99.3124	180	18	133	18	79	15	55	1553	14	29	5	7	12
		39.8755	-0.867267	136	348	1980	2090	0.0209	Hyper-arid	20113	29.988	27.9863	10.5873	72.2389	136.619	35.3	20.644	14.656	28.2433	26.1953	29.654	26.1953	397	98	5	97.7943	188	20	141	20	75	16	57	1532	14	27	3	5	12
		40.2554	-2.29	16	701	1608	5161	0.05161	Arid	19725	34.936	26.9857	8.16467	69.2156	119.895	32.32	20.524	11.796	27.1107	28.0693	28.2953	25.374	818	155	10	57.3391	354	81	168	162	67	20	45	1456	21	34	9	4	12
		40.0455	-1.2512	99	378	1884	2393	0.02393	Hyper-arid	20111	30.116	27.222	9.87933	71.6725	133.283	33.816	20.032	13.784	27.582	25.4507	28.7347	25.4507	418	91	8	76.8222	183	40	127	40	73	18	52	1532	13	30	3	7	12
		40.1445	-3.09173	21	884	1506	6958	0.06958	Arid	20100	47.895	25.8856	6.41125	61.1761	119.048	30.96	20.48	10.48	26.1242	26.8508	27.4408	24.4608	905	268	5	93.7772	518	48	170	248	67	13	61	1495	11	24	9	11	12
		40.1178	-2.45552	24	617	1619	4515	0.04515	Arid	19389	35.808	26.8005	8.12833	68.6515	123.547	32.304	20.464	11.84	26.7913	28.0233	28.196	25.212	820	133	12	53.0698	335	91	193	165	69	16	53	1493	20	31	5	4	11
		40.1232	-2.55272	19	610	1594	4542	0.04542	Arid	19365	38.816	26.598	7.63867	66.2619	130.403	31.892	20.364	11.528	26.544	27.8727	28.0307	24.9093	882	177	11	60.9883	397	86	192	195	70	15	57	1477	21	27	5	4	12
		39.7139	-0.562133	139	315	2071	1815	0.01815	Hyper-arid	20022	30	28.4117	10.6993	72.6265	125.033	35.924	21.192	14.732	28.6	26.79	29.9887	26.79	374	93	4	99.3124	180	18	133	18	79	15	55	1553	14	29	5	7	12
		39.9024	-0.966883	99	354	1962	2140	0.0214	Hyper-arid	20012	30.236	27.503	10.1327	71.6596	137.748	34.376	20.236	14.14	27.972	25.6387	29.058	25.6387	404	99	5	97.344	191	21	142	21	76	21	43	1496	17	35	13	6	12
		39.8952	-0.94375	102	349	1969	2112	0.02112	Hyper-arid	20028	29.876	27.5075	10.1897	71.5366	138.203	34.46	20.216	14.244	27.9533	25.6287	29.07	25.6287	400	98	5	97.2875	190	20	141	20	75	19	44	1509	14	37	5	6	12
		39.8697	-0.858017	110	340	1992	2038	0.02038	Hyper-arid	20081	29.752	28.0845	10.699	71.8439	138.74	35.544	20.652	14.892	28.3813	26.258	29.7867	26.258	393	97	5	98.6443	187	19	141	19	76	20	43	1474	18	36	18	8	12
		38.7676	-3.56805	493	456	1680	3220	0.0322	Arid	18105	33.576	24.0198	10.793	71.6476	148.137	31.184	16.12	15.064	24.5307	21.9673	25.5807	21.9673	767	123	19	61.5946	297	71	245	71	68	11	58	1491	16	29	5	7	11
		40.1183	-3.24035	22	903	1504	7340	0.0734	Arid	19552	45.252	24.8318	6.003	61.3051	127	29.24	19.448	9.792	24.904	26.1367	26.3207	23.142	1012	293	6	92.1399	575	58	200	279	65	14	57	1450	12	28	10	7	12
		40.1691	-1.69813	74	468	1766	3154	0.03154	Arid	19857	30.208	27.1445	10.1777	72.0798	131.902	34.02	19.9	14.12	28.2707	28.464	28.768	25.434	555	84	10	51.6611	201	72	137	100	75	18	48	1519	16	33	3	7	12
		39.6417	-0.4689	140	304	2104	1730	0.0173	Hyper-arid	20031	30.216	28.5005	10.8457	73.5001	124.684	36.012	21.256	14.756	28.7133	26.8653	30.0407	26.8653	356	91	4	99.1446	176	17	123	17	78	17	54	1529	13	28	4	5	13
		39.8092	-0.65865	130	323	2041	1896	0.01896	Hyper-arid	20105	29.784	28.3552	10.687	71.6287	131.37	35.984	21.064	14.92	28.5713	26.642	30.01	26.642	377	94	4	97.7942	181	19	132	19	82	15	55	1544	16	30	3	7	12
		40.6586	-2.32477	18	857	1467	6918	0.06918	Arid	19433	39.768	27.1137	6.93733	66.1202	113.241	31.888	21.396	10.492	27.2173	28.1207	28.4007	25.634	1202	372	8	98.6208	720	79	237	213	65	19	45	1500	21	35	10	5	11
		39.8484	-0.789017	141	339	2004	2015	0.02015	Hyper-arid	20153	30.424	28.1458	10.4683	71.2519	141.255	35.5	20.808	14.692	28.39	26.3093	29.9007	26.3093	382	97	4	99.2864	186	18	133	18	77	14	59	1546	12	27	4	11	12
		40.6916	-2.29785	8	847	1450	6958	0.06958	Arid	19682	43.828	27.0863	6.41733	66.0219	109.512	31.484	21.764	9.72	27.2967	27.9453	28.3913	25.6733	1163	367	6	101.204	707	71	217	210	65	20	48	1454	18	31	9	3	12
		40.1103	-3.17325	29	901	1506	7211	0.07211	Arid	19286	43.608	25.0958	6.09433	57.2345	137.983	30.108	19.46	10.648	25.1527	26.4013	26.8087	23.28	1050	299	7	90.4641	591	63	213	286	63	14	54	1433	13	32	12	7	12
		39.8343	-0.712483	140	333	2015	1980	0.0198	Hyper-arid	20151	30.124	28.2673	10.564	71.9423	133.826	35.676	20.992	14.684	28.476	26.5433	29.9527	26.5433	381	95	4	99.4734	184	18	135	18	78	14	60	1561	12	25	4	8	13
		39.8918	-0.932983	102	349	1969	2112	0.02112	Hyper-arid	20028	29.876	27.5075	10.1897	71.5366	138.203	34.46	20.216	14.244	27.9533	25.6287	29.07	25.6287	400	98	5	97.2875	190	20	141	20	75	19	44	1509	14	37	5	6	12
		39.8301	-0.7054	118	324	2036	1900	0.019	Hyper-arid	20190	30.764	28.2243	10.5847	72.9373	132.324	35.516	21.004	14.512	28.4053	26.5	29.8933	26.5	363	93	4	99.112	179	17	125	17	78	21	44	1495	19	35	17	9	12
		39.8686	-0.846167	110	340	1992	2038	0.02038	Hyper-arid	20081	29.752	28.0845	10.699	71.8439	138.74	35.544	20.652	14.892	28.3813	26.258	29.7867	26.258	393	97	5	98.6443	187	19	141	19	76	20	43	1474	18	36	18	8	12
		40.0214	-1.19098	85	368	1906	2292	0.02292	Hyper-arid	20158	30.176	27.3182	9.897	71.6758	134.12	33.92	20.112	13.808	27.72	25.524	28.828	25.524	408	94	7	88.2987	185	30	137	30	75	19	47	1543	13	33	2	4	12
		40.1467	-1.51387	82	417	1823	2715	0.02715	Arid	20029	29.984	27.2297	10.64	73.1976	131.677	34.392	19.856	14.536	27.6107	28.554	28.8013	25.4833	473	84	10	57.4228	177	70	127	71	75	19	48	1525	17	33	5	6	12
		39.849	-0.794467	119	338	2003	2011	0.02011	Hyper-arid	20128	30.316	28.075	10.486	71.3722	142.091	35.4	20.708	14.692	28.3553	26.22	29.816	26.22	387	96	5	98.3712	184	19	138	19	76	15	55	1544	13	29	9	7	12
		40.139	-3.05382	3	853	1513	6662	0.06662	Arid	20087	47.8208	25.9332	6.34896	61.9663	116.148	30.8792	20.6333	10.2458	26.1437	26.8632	27.441	24.5111	902	263	5	92.2353	511	49	175	240	68	16	57	1478	15	27	10	6	12
		40.15	-2.84203	11	728	1536	5598	0.05598	Arid	20002	47.584	26.1927	6.48067	62.3141	117.145	31.204	20.804	10.4	26.4627	27.21	27.7587	24.7793	874	230	6	81.7813	466	59	174	223	69	17	54	1490	20	28	9	6	12
		40.1754	-2.21077	13	640	1638	4627	0.04627	Arid	19757	34.316	27.0955	8.70033	69.9834	126.545	32.788	20.356	12.432	27.144	28.3113	28.5173	25.428	746	118	11	51.3024	301	83	168	149	72	21	39	1478	22	40	8	3	11
		40.1371	-2.6237	11	622	1579	4654	0.04654	Arid	19613	42.228	26.6703	7.16933	66.26	121.95	31.576	20.756	10.82	26.618	27.8507	28.0353	25.078	882	195	10	66.7384	419	80	183	204	69	14	59	1461	19	27	7	4	12
		40.1756	-1.73758	69	484	1757	3266	0.03266	Arid	19835	30.748	27.122	10.0153	71.8873	129.748	33.864	19.932	13.932	27.1813	28.428	28.686	25.4327	571	83	10	50.1768	209	73	136	108	75	19	47	1502	14	34	9	6	12
		39.9295	-1.07733	93	362	1935	2232	0.02232	Hyper-arid	19971	29.288	27.6705	10.469	72.2399	138.673	34.744	20.252	14.492	28.144	25.778	29.2433	25.778	427	101	5	96.8782	193	22	156	22	77	19	46	1534	16	34	4	4	12
		40.0716	-1.66595	57	438	1819	2853	0.02853	Arid	19826	31.168	27.2727	9.666	70.9692	134.414	33.62	20	13.62	27.518	28.7427	28.8333	25.5287	507	85	10	51.5044	183	71	123	89	75	21	48	1540	13	30	3	5	12
		40.1253	-2.29303	13	633	1633	4586	0.04586	Arid	19639	35.028	27.051	8.32667	69.2274	123.511	32.62	20.592	12.028	27.0793	28.2433	28.4673	25.438	773	119	11	52.1559	312	87	183	155	75	19	45	1487	22	36	5	4	12
		40.0347	-1.22953	78	370	1898	2312	0.02312	Hyper-arid	20155	30.184	27.3407	10.0547	71.8807	134.276	34.076	20.088	13.988	27.764	25.542	28.8647	25.542	403	92	7	83.3003	183	33	127	33	74	21	46	1533	17	32	6	4	12
		39.9147	-1.0151	98	356	1953	2176	0.02176	Hyper-arid	20019	30.036	27.6523	10.476	72.2084	136.494	34.756	20.248	14.508	28.1047	25.8087	29.2107	25.8087	411	100	5	98.251	193	21	147	21	77	22	40	1468	18	37	18	7	13
		40.1243	-3.24053	22	903	1504	7340	0.0734	Arid	19552	45.252	24.8318	6.003	61.3051	127	29.24	19.448	9.792	24.904	26.1367	26.3207	23.142	1012	293	6	92.1399	575	58	200	279	65	14	57	1450	12	28	10	7	12
		40.2073	-1.8077	58	507	1735	3475	0.03475	Arid	19806	31.508	27.1685	9.485	70.8047	129.926	33.5	20.104	13.396	27.242	28.54	28.702	25.49	601	88	9	50.3913	225	71	135	115	73	21	50	1531	12	28	3	5	13
		40.3731	-2.37087	12	800	1563	6052	0.06052	Arid	19759	38.98	27.0405	7.55567	66.6519	125.493	32.172	20.836	11.336	27.1373	28.2233	28.4627	25.38	944	219	9	70.3933	464	76	175	180	66	14	58	1475	15	27	5	4	12
		40.1715	-1.68963	74	468	1766	3154	0.03154	Arid	19857	30.208	27.1445	10.1777	72.0798	131.902	34.02	19.9	14.12	28.2707	28.464	28.768	25.434	555	84	10	51.6611	201	72	137	100	75	18	48	1519	16	33	3	7	12
		39.7523	-0.590633	129	316	2059	1826	0.01826	Hyper-arid	20045	30.228	28.4437	10.6433	72.6012	127.64	35.984	21.324	14.66	28.6247	26.808	30.066	26.808	373	93	4	98.6671	180	19	131	19	79	18	51	1525	15	30	8	6	13
		40.1403	-2.96527	5	799	1519	6234	0.06234	Arid	20177	50.596	25.7002	5.975	59.5832	128.143	30.42	20.392	10.028	25.7207	27.0227	27.3607	24.0647	866	244	4	88.9115	480	45	161	235	68	17	48	1414	18	34	16	6	12
		40.1178	-2.4873	22	616	1606	4545	0.04545	Arid	19382	36.948	26.7077	7.94667	68.0832	126.455	32.048	20.376	11.672	26.7	27.924	28.106	25.0633	842	148	11	55.5406	355	89	191	167	69	14	54	1489	20	30	4	3	11
		40.0193	-1.20157	85	368	1906	2292	0.02292	Hyper-arid	20158	30.176	27.3182	9.897	71.6758	134.12	33.92	20.112	13.808	27.72	25.524	28.828	25.524	408	94	7	88.2987	185	30	137	30	75	19	47	1543	13	33	2	4	12
		39.9641	-1.1188	92	361	1926	2237	0.02237	Hyper-arid	20090	30.124	27.4127	10.0953	72.3161	134.271	34.168	20.208	13.96	27.8753	25.582	28.924	25.582	413	98	5	95.0856	188	24	147	24	74	18	51	1528	14	30	2	5	12
		39.8357	-0.719083	140	333	2015	1980	0.0198	Hyper-arid	20151	30.124	28.2673	10.564	71.9423	133.826	35.676	20.992	14.684	28.476	26.5433	29.9527	26.5433	381	95	4	99.4734	184	18	135	18	78	14	60	1561	12	25	4	8	13
		40.5994	-2.34678	19	871	1472	7024	0.07024	Arid	19303	36.82	27.0868	7.25633	65.9907	116.371	32.096	21.1	10.996	27.1653	28.1693	28.3993	25.5567	1238	378	9	96.5429	730	83	243	220	64	17	49	1465	16	33	9	7	11
		40.1403	-2.98768	5	799	1519	6234	0.06234	Arid	20177	50.596	25.7002	5.975	59.5832	128.143	30.42	20.392	10.028	25.7207	27.0227	27.3607	24.0647	866	244	4	88.9115	480	45	161	235	68	17	48	1414	18	34	16	6	12
		40.1823	-2.12552	25	607	1665	4318	0.04318	Arid	19738	32.664	27.1942	9.11033	70.3175	128.194	33.256	20.3	12.956	27.2413	28.4353	28.6773	25.514	716	116	10	51.4977	286	79	155	142	71	19	49	1490	19	30	5	4	12
		40.1364	-3.1342	19	891	1502	7143	0.07143	Arid	20109	47.6684	25.8917	6.41228	59.9574	127.628	31.0158	20.3211	10.6947	25.9491	27.0368	27.5632	24.293	914	274	5	95.1673	527	48	173	251	70	17	53	1399	15	29	19	20	14
		39.7978	-1.12777	105	373	1945	2267	0.02267	Hyper-arid	19813	28.392	28.0618	10.9377	72.1101	137.079	35.768	20.6	15.168	28.294	26.2687	29.7813	26.2687	445	103	5	92.6845	204	27	156	27	79	16	46	1535	19	36	4	5	11
		40.19	-1.77635	60	495	1748	3352	0.03352	Arid	19833	31.6	27.1512	9.64767	71.2531	129.539	33.604	20.064	13.54	27.2233	28.5087	28.6773	25.4733	584	83	10	50.0406	216	71	134	109	75	20	45	1506	13	34	4	4	13
		39.895	-1.26753	94	376	1916	2343	0.02343	Hyper-arid	19778	28.552	27.5558	10.5197	71.7576	145.081	34.772	20.112	14.66	27.9853	25.6033	29.286	25.6033	454	98	7	81.6231	198	38	147	38	75	18	49	1534	16	33	4	6	12
		40.1389	-2.65598	13	632	1570	4757	0.04757	Arid	19679	43.016	26.6183	6.90933	65.8032	120.373	31.424	20.924	10.5	26.58	27.7507	27.974	25.0313	880	203	10	69.3275	426	77	178	208	68	15	56	1465	22	28	6	5	12
		40.1816	-2.25097	11	650	1628	4729	0.04729	Arid	19732	35.5	27.0788	8.37967	68.9571	126.079	32.628	20.476	12.152	27.1173	28.298	28.4993	25.4253	765	125	11	52.324	314	84	171	152	71	20	43	1467	21	36	5	3	12
		40.1715	-1.57102	82	435	1799	2868	0.02868	Arid	19950	30.028	27.1777	10.4607	72.9271	129.979	34.144	19.8	14.344	28.24	28.492	28.7433	25.474	505	83	10	54.6807	182	71	132	81	76	17	51	1517	16	31	6	6	12
		40.81	-2.1788	13	776	1428	6421	0.06421	Arid	19981	45.56	27.214	6.694	67.128	108.454	31.708	21.736	9.972	27.3653	28.154	28.4667	25.812	1058	339	5	104.188	654	60	182	199	65	20	44	1521	17	35	8	4	11
		40.1363	-2.93973	6	774	1523	6014	0.06014	Arid	20238	49.964	25.8123	6.09667	59.2369	124.217	30.732	20.44	10.292	25.9073	26.9913	27.4447	24.242	845	232	5	85.845	459	47	156	228	69	17	50	1450	16	31	10	8	13
		40.1726	-1.70568	74	468	1766	3154	0.03154	Arid	19857	30.208	27.1445	10.1777	72.0798	131.902	34.02	19.9	14.12	28.2707	28.464	28.768	25.434	555	84	10	51.6611	201	72	137	100	75	18	48	1519	16	33	3	7	12
		40.0718	-1.34053	94	386	1873	2450	0.0245	Hyper-arid	20141	30.104	27.2095	9.80967	71.4782	134.564	33.716	19.992	13.724	27.5187	25.4347	28.7333	25.4347	417	89	9	71.6247	180	46	120	46	73	19	50	1534	14	29	3	5	12
		40.5267	-2.52693	4	878	1482	7165	0.07165	Arid	20137	44.8474	26.879	6.1	62.3453	120.078	31.2895	21.5053	9.78421	26.9728	27.9702	28.2219	25.293	1075	336	8	97.0208	624	76	195	175	66	21	52	1453	13	26	10	4	13
		40.1184	-2.34702	19	617	1638	4456	0.04456	Arid	19452	34.044	26.966	8.416	69.6689	121.611	32.62	20.54	12.08	26.9987	28.124	28.3653	25.376	787	120	11	51.3819	310	89	184	162	73	18	49	1510	19	32	4	4	12
		40.1431	-2.72428	5	667	1556	5077	0.05077	Arid	19822	45.908	26.3652	6.51967	64.3473	110.248	31.284	21.152	10.132	26.5493	27.3207	27.8047	24.99	877	212	8	73.9007	444	69	175	217	69	17	55	1474	20	28	6	4	12
		40.1172	-2.52427	27	618	1602	4556	0.04556	Arid	19372	37.968	26.6353	7.79267	67.0395	128.511	31.944	20.32	11.624	26.6033	27.874	28.0547	24.978	866	161	11	57.7066	376	88	194	171	65	15	55	1471	18	29	7	4	12
		39.8299	-1.22283	110	378	1929	2337	0.02337	Hyper-arid	19695	28.312	27.8275	10.7237	71.6631	142.845	35.368	20.404	14.964	28.118	25.928	29.5887	25.928	465	101	6	86.2388	205	35	159	35	78	13	51	1541	19	35	5	6	11
		40.1143	-2.32652	17	614	1646	4416	0.04416	Arid	19518	33.896	26.9762	8.59767	69.9908	120.259	32.78	20.496	12.284	27.064	28.0587	28.3847	25.4113	773	119	11	51.8209	307	87	184	157	73	17	49	1509	19	33	4	5	12
		39.9849	-1.14317	91	366	1918	2273	0.02273	Hyper-arid	20071	30.06	27.4185	10.1643	72.4368	134.446	34.204	20.172	14.032	27.878	25.584	28.9427	25.584	413	96	6	91.5202	187	28	144	28	75	18	50	1538	14	30	4	4	12
		40.1447	-2.7504	5	667	1556	5077	0.05077	Arid	19822	45.908	26.3652	6.51967	64.3473	110.248	31.284	21.152	10.132	26.5493	27.3207	27.8047	24.99	877	212	8	73.9007	444	69	175	217	69	17	55	1474	20	28	6	4	12
		40.0277	-1.21893	78	370	1898	2312	0.02312	Hyper-arid	20155	30.184	27.3407	10.0547	71.8807	134.276	34.076	20.088	13.988	27.764	25.542	28.8647	25.542	403	92	7	83.3003	183	33	127	33	74	21	46	1533	17	32	6	4	12
		39.5446	-0.52615	224	325	2076	1864	0.01864	Hyper-arid	20030	29.648	27.8362	10.7277	71.4606	135.27	35.588	20.576	15.012	28.0547	26.0287	29.5153	26.0287	375	101	4	105.419	194	13	131	13	76	9	71	1567	9	19	2	11	12
		40.379	-2.3737	18	839	1548	6401	0.06401	Arid	19687	40.028	27.0523	7.45933	66.5062	122.372	32.152	20.936	11.216	27.1247	28.1953	28.422	25.4327	1001	248	9	75.4289	508	73	173	192	64	17	53	1505	16	30	8	4	11
		39.6655	-0.7805	176	345	2030	2024	0.02024	Hyper-arid	19813	29.536	28.0065	10.6423	71.0247	137.396	35.732	20.748	14.984	28.1713	26.2173	29.756	26.2173	417	107	5	100.658	206	18	146	18	77	11	61	1540	14	27	3	9	12
		40.1506	-2.8554	11	728	1536	5598	0.05598	Arid	20002	47.584	26.1927	6.48067	62.3141	117.145	31.204	20.804	10.4	26.4627	27.21	27.7587	24.7793	874	230	6	81.7813	466	59	174	223	69	17	54	1490	20	28	9	6	12
		40.1058	-1.67248	43	451	1798	2981	0.02981	Arid	19912	31.628	27.2792	9.585	70.8531	133.446	33.62	20.092	13.528	27.572	28.698	28.8213	25.5313	521	83	10	49.8597	181	71	123	93	73	25	34	1485	21	40	14	3	11
		40.1825	-2.15235	18	619	1660	4415	0.04415	Arid	19719	32.992	27.1698	8.99033	69.9528	127.662	33.152	20.3	12.852	27.204	28.4127	28.6287	25.494	736	123	10	52.5901	300	80	159	145	71	21	43	1482	21	35	7	3	12
		40.5271	-2.52223	4	878	1482	7165	0.07165	Arid	20137	44.8474	26.879	6.1	62.3453	120.078	31.2895	21.5053	9.78421	26.9728	27.9702	28.2219	25.293	1075	336	8	97.0208	624	76	195	175	66	21	52	1453	13	26	10	4	13
		40.1172	-2.40292	26	619	1626	4501	0.04501	Arid	19413	34.876	26.88	8.282	69.155	122.39	32.464	20.488	11.976	26.8813	28.098	28.268	25.294	805	126	12	51.5636	320	91	187	165	68	17	51	1510	19	31	4	5	11
		40.1324	-2.59097	11	622	1579	4654	0.04654	Arid	19613	42.228	26.6703	7.16933	66.26	121.95	31.576	20.756	10.82	26.618	27.8507	28.0353	25.078	882	195	10	66.7384	419	80	183	204	69	14	59	1461	19	27	7	4	12
		39.9921	-1.49915	70	395	1882	2502	0.02502	Arid	19752	28.164	27.5122	10.627	71.4564	144.777	34.836	19.964	14.872	27.888	25.5967	29.288	25.5967	471	88	10	62.5496	186	60	134	60	76	19	44	1537	15	37	3	6	12
		40.1165	-2.3776	26	619	1626	4501	0.04501	Arid	19413	34.876	26.88	8.282	69.155	122.39	32.464	20.488	11.976	26.8813	28.098	28.268	25.294	805	126	12	51.5636	320	91	187	165	68	17	51	1510	19	31	4	5	11
		40.8469	-2.23443	7	786	1400	6650	0.0665	Arid	20371	48.1125	27.1238	6.19688	65.6622	108.02	31.4333	21.9958	9.4375	27.3229	28.0667	28.4354	25.7347	1000	326	4	106.743	625	55	165	189	67	19	49	1524	17	32	7	4	11
		39.9987	-1.5289	68	404	1871	2560	0.0256	Arid	19714	28.196	27.3902	10.475	71.9239	140.144	34.476	19.912	14.564	27.7893	25.5347	29.0833	25.5347	483	87	11	59.1844	185	66	135	66	75	22	43	1514	14	35	3	7	13
		40.1834	-2.14932	18	619	1660	4415	0.04415	Arid	19719	32.992	27.1698	8.99033	69.9528	127.662	33.152	20.3	12.852	27.204	28.4127	28.6287	25.494	736	123	10	52.5901	300	80	159	145	71	21	43	1482	21	35	7	3	12
		40.1266	-3.14723	19	891	1502	7143	0.07143	Arid	20109	47.6684	25.8917	6.41228	59.9574	127.628	31.0158	20.3211	10.6947	25.9491	27.0368	27.5632	24.293	914	274	5	95.1673	527	48	173	251	70	17	53	1399	15	29	19	20	14
		40.184	-2.14357	18	619	1660	4415	0.04415	Arid	19719	32.992	27.1698	8.99033	69.9528	127.662	33.152	20.3	12.852	27.204	28.4127	28.6287	25.494	736	123	10	52.5901	300	80	159	145	71	21	43	1482	21	35	7	3	12
		40.1142	-2.3145	17	614	1646	4416	0.04416	Arid	19518	33.896	26.9762	8.59767	69.9908	120.259	32.78	20.496	12.284	27.064	28.0587	28.3847	25.4113	773	119	11	51.8209	307	87	184	157	73	17	49	1509	19	33	4	5	12
		40.3116	-2.29725	10	746	1584	5574	0.05574	Arid	19753	36.684	27.055	7.83467	67.3544	125.727	32.328	20.696	11.632	27.138	28.23	28.4447	25.3753	872	182	10	62.6318	401	80	173	170	67	17	51	1475	16	31	8	3	12
		40.1413	-2.69575	10	649	1560	4916	0.04916	Arid	19757	44.796	26.518	6.64667	64.4807	115.889	31.408	21.1	10.308	26.5747	27.5573	27.9267	25.0193	879	210	9	72.2521	437	73	174	213	68	15	57	1472	22	27	7	3	12
		40.3955	-2.3812	10	850	1546	6500	0.065	Arid	19697	41.42	27.013	7.144	65.4452	124.615	31.952	21.036	10.916	27.1013	28.1867	28.42	25.3647	1029	263	9	78.1966	534	74	181	197	65	17	55	1501	17	28	6	4	12
		39.2714	-0.644633	278	359	2044	2093	0.02093	Hyper-arid	19925	29.176	27.1365	11.0923	69.851	156.51	35.192	19.312	15.88	27.3527	25.086	29.0753	25.086	429	130	2	114.339	240	8	144	8	79	17	49	1526	17	34	5	7	12
		40.006	-1.16793	85	368	1906	2292	0.02292	Hyper-arid	20158	30.176	27.3182	9.897	71.6758	134.12	33.92	20.112	13.808	27.72	25.524	28.828	25.524	408	94	7	88.2987	185	30	137	30	75	19	47	1543	13	33	2	4	12
		40.1756	-2.26595	11	650	1628	4729	0.04729	Arid	19732	35.5	27.0788	8.37967	68.9571	126.079	32.628	20.476	12.152	27.1173	28.298	28.4993	25.4253	765	125	11	52.324	314	84	171	152	71	20	43	1467	21	36	5	3	12
		39.682	-0.811083	156	345	2019	2045	0.02045	Hyper-arid	19830	29.388	28.1007	10.628	71.1379	136.598	35.76	20.82	14.94	28.264	26.33	29.84	26.33	418	105	5	99.4226	204	20	147	20	77	11	58	1537	15	30	4	5	11
		39.828	-1.19182	109	373	1939	2300	0.023	Hyper-arid	19706	28.204	27.988	10.89	71.6825	139.769	35.724	20.532	15.192	28.2287	26.1627	29.7427	26.1627	458	102	6	88.4507	205	31	158	31	79	17	47	1518	21	35	4	7	11
		40.2034	-1.96087	33	565	1696	3944	0.03944	Arid	19733	31.152	27.2328	9.48633	70.7302	130.68	33.608	20.196	13.412	27.2953	28.556	28.7627	25.5333	669	102	10	49.5682	259	76	147	144	72	21	45	1506	18	33	5	4	12
		40.1633	-1.55215	78	425	1813	2790	0.0279	Arid	20009	29.92	27.2137	10.5073	72.9473	131.746	34.24	19.836	14.404	27.5733	28.5373	28.7953	25.4733	485	84	10	55.7994	179	71	128	74	76	18	48	1524	18	33	4	5	12
		40.1843	-2.13523	18	619	1660	4415	0.04415	Arid	19719	32.992	27.1698	8.99033	69.9528	127.662	33.152	20.3	12.852	27.204	28.4127	28.6287	25.494	736	123	10	52.5901	300	80	159	145	71	21	43	1482	21	35	7	3	12
		39.74	-0.91655	144	353	1998	2107	0.02107	Hyper-arid	19835	29.092	28.0585	10.6497	71.0926	138.553	35.78	20.8	14.98	28.1907	26.2693	29.836	26.2693	426	106	5	99.8643	206	20	153	20	76	12	60	1559	12	27	2	6	12
		39.7493	-0.93195	147	361	1988	2157	0.02157	Hyper-arid	19822	28.828	28.023	10.7133	70.9492	141.373	35.856	20.756	15.1	28.1367	26.206	29.8427	26.206	435	107	5	100.161	208	21	159	21	79	13	53	1534	16	33	4	6	11
		40.173	-2.17853	14	630	1645	4522	0.04522	Arid	19718	33.476	27.1238	8.89233	70.1288	127.586	32.98	20.3	12.68	27.1633	28.3647	28.5587	25.444	751	126	10	53.5129	309	80	166	149	72	18	48	1483	21	33	5	3	12
		39.7897	-1.07965	113	363	1964	2214	0.02214	Hyper-arid	19697	28.112	28.1192	10.937	71.3717	143.29	36	20.676	15.324	28.2753	26.2707	29.9487	26.2707	457	105	5	95.2146	208	25	166	25	78	16	43	1513	20	39	4	6	11
		39.2785	-0.63205	278	359	2044	2093	0.02093	Hyper-arid	19925	29.176	27.1365	11.0923	69.851	156.51	35.192	19.312	15.88	27.3527	25.086	29.0753	25.086	429	130	2	114.339	240	8	144	8	79	17	49	1526	17	34	5	7	12
		40.1829	-2.27142	11	650	1628	4729	0.04729	Arid	19732	35.5	27.0788	8.37967	68.9571	126.079	32.628	20.476	12.152	27.1173	28.298	28.4993	25.4253	765	125	11	52.324	314	84	171	152	71	20	43	1467	21	36	5	3	12
		40.1176	-1.67753	43	451	1798	2981	0.02981	Arid	19912	31.628	27.2792	9.585	70.8531	133.446	33.62	20.092	13.528	27.572	28.698	28.8213	25.5313	521	83	10	49.8597	181	71	123	93	73	25	34	1485	21	40	14	3	11
		39.9478	-1.4052	82	385	1895	2432	0.02432	Hyper-arid	19821	28.328	27.3437	10.5487	72.2313	138.479	34.404	19.8	14.604	27.814	25.4793	28.9507	25.4793	454	91	9	70.8789	189	49	137	49	76	19	45	1496	16	35	4	8	12
		40.5907	-2.34993	19	871	1472	7024	0.07024	Arid	19303	36.82	27.0868	7.25633	65.9907	116.371	32.096	21.1	10.996	27.1653	28.1693	28.3993	25.5567	1238	378	9	96.5429	730	83	243	220	64	17	49	1465	16	33	9	7	11
		40.1483	-2.82052	7	706	1542	5408	0.05408	Arid	19919	46.444	26.3032	6.67833	64.0423	114.455	31.388	20.96	10.428	26.6033	27.332	27.858	24.954	884	227	7	79.712	467	64	180	222	71	16	55	1472	19	27	8	4	12
		40.4019	-2.3836	10	850	1546	6500	0.065	Arid	19697	41.42	27.013	7.144	65.4452	124.615	31.952	21.036	10.916	27.1013	28.1867	28.42	25.3647	1029	263	9	78.1966	534	74	181	197	65	17	55	1501	17	28	6	4	12
		39.9247	-1.37217	82	384	1900	2400	0.024	Hyper-arid	19787	28.464	27.3725	10.6543	72.3603	138.98	34.524	19.8	14.724	27.852	25.4907	28.98	25.4907	456	93	8	73.3188	191	47	139	47	75	19	44	1513	14	36	4	8	12
		39.5893	-0.607483	211	332	2060	1932	0.01932	Hyper-arid	19969	29.764	27.9222	10.7397	71.7125	134.033	35.644	20.668	14.976	28.1693	26.164	29.5973	26.164	391	103	4	103.566	198	16	137	16	75	10	63	1573	12	26	2	7	11
		39.6997	-0.839933	158	355	2013	2091	0.02091	Hyper-arid	19838	29.332	28.0928	10.641	71.0157	137.801	35.76	20.776	14.984	28.2747	26.302	29.8407	26.302	423	107	5	100.413	206	20	151	20	78	10	61	1543	13	28	4	8	12
		40.2004	-1.94175	35	548	1708	3799	0.03799	Arid	19753	31.088	27.2063	9.534	70.769	129.486	33.624	20.152	13.472	27.2833	28.532	28.7533	25.5327	647	95	10	48.9439	247	76	145	137	73	21	41	1509	18	37	4	4	11
		38.7353	-0.7789	495	493	1989	2956	0.02956	Arid	19796	30.292	24.7083	9.29	72.0826	115.618	31.272	18.384	12.888	25.1847	23.0927	25.9873	23.0927	564	204	0	128.947	349	2	174	2	69	14	53	1527	19	32	7	4	10
		40.1848	-2.26837	11	650	1628	4729	0.04729	Arid	19732	35.5	27.0788	8.37967	68.9571	126.079	32.628	20.476	12.152	27.1173	28.298	28.4993	25.4253	765	125	11	52.324	314	84	171	152	71	20	43	1467	21	36	5	3	12
		39.4416	-0.532317	278	338	2055	1961	0.01961	Hyper-arid	20069	29.744	27.5482	10.8703	72.4882	132.753	35.244	20.248	14.996	27.6187	25.8647	29.2747	25.8647	384	113	2	111.782	213	9	129	9	72	12	62	1557	13	26	2	8	11
		40.1131	-2.32238	17	614	1646	4416	0.04416	Arid	19518	33.896	26.9762	8.59767	69.9908	120.259	32.78	20.496	12.284	27.064	28.0587	28.3847	25.4113	773	119	11	51.8209	307	87	184	157	73	17	49	1509	19	33	4	5	12
		40.1433	-2.72888	5	667	1556	5077	0.05077	Arid	19822	45.908	26.3652	6.51967	64.3473	110.248	31.284	21.152	10.132	26.5493	27.3207	27.8047	24.99	877	212	8	73.9007	444	69	175	217	69	17	55	1474	20	28	6	4	12
		39.9759	-1.58543	65	424	1848	2711	0.02711	Arid	19760	29.024	27.2837	10.3293	71.6718	137.213	34.252	19.84	14.412	27.6673	25.4707	28.916	25.4707	496	87	10	55.3467	188	75	128	75	76	22	46	1517	13	32	3	9	13
		38.3957	-0.76885	694	582	1956	3532	0.03532	Arid	19507	30.936	23.5682	10.1557	73.1255	120.843	30.696	16.808	13.888	23.994	21.8693	24.8913	21.8693	643	230	0	130.168	386	2	214	2	69	11	57	1516	16	31	5	6	11
		39.5073	-0.495317	254	326	2072	1882	0.01882	Hyper-arid	20135	30.092	27.7833	10.7293	71.9317	132.382	35.42	20.504	14.916	28.02	26.0087	29.4073	26.0087	368	104	3	108.889	198	10	125	10	69	8	72	1566	9	19	2	12	11
		39.8668	-1.24767	99	375	1926	2320	0.0232	Hyper-arid	19729	28.316	27.807	10.736	72.1699	141.106	35.228	20.352	14.876	28.118	25.924	29.536	25.924	457	100	7	85.3321	202	35	154	35	77	15	50	1537	19	34	5	6	11
		39.1239	-0.670017	342	392	2022	2319	0.02319	Hyper-arid	19931	28.76	26.3692	11.2457	73.1378	132.792	34.156	18.78	15.376	26.6533	24.6173	27.9833	24.6173	459	149	1	120.387	271	5	150	5	74	15	50	1516	19	35	4	4	11
		40.0031	-1.50727	61	400	1862	2556	0.02556	Arid	19723	29.228	27.2982	9.983	71.3887	135.758	33.872	19.888	13.984	27.5993	28.7687	28.8647	25.5307	483	86	11	56.1169	181	73	128	73	76	22	44	1536	13	32	3	4	13
		39.6046	-0.642133	191	332	2057	1934	0.01934	Hyper-arid	19951	29.796	27.9927	10.7907	71.6321	134.123	35.724	20.66	15.064	28.2733	26.2207	29.652	26.2207	397	105	5	103.07	200	15	139	15	76	11	61	1541	15	26	3	6	12
		39.9916	-1.64335	62	434	1836	2810	0.0281	Arid	19706	28.916	27.247	10.148	71.4246	135.567	34.108	19.9	14.208	27.604	28.6467	28.8407	25.4527	514	88	10	54.4915	192	76	131	80	74	20	46	1511	12	33	3	7	12
		39.7288	-0.887333	144	353	1998	2107	0.02107	Hyper-arid	19835	29.092	28.0585	10.6497	71.0926	138.553	35.78	20.8	14.98	28.1907	26.2693	29.836	26.2693	426	106	5	99.8643	206	20	153	20	76	12	60	1559	12	27	2	6	12
		39.5937	-0.4743	153	305	2102	1736	0.01736	Hyper-arid	20046	29.848	28.2217	10.864	72.311	131.943	35.988	20.964	15.024	28.414	26.484	29.8647	26.484	360	93	4	101.628	179	15	127	15	79	12	63	1554	14	24	3	8	12
		39.7922	-1.04012	108	360	1969	2178	0.02178	Hyper-arid	19763	28.696	28.1898	10.819	71.744	137.803	35.94	20.86	15.08	28.358	26.41	29.9473	26.41	444	104	5	95.9781	204	23	161	23	76	16	49	1526	20	35	5	4	11
		40.1472	-2.79842	7	706	1542	5408	0.05408	Arid	19919	46.444	26.3032	6.67833	64.0423	114.455	31.388	20.96	10.428	26.6033	27.332	27.858	24.954	884	227	7	79.712	467	64	180	222	71	16	55	1472	19	27	8	4	12
		40.2105	-2.2673	14	671	1619	4910	0.0491	Arid	19777	35.384	27.0257	8.22467	68.9989	124.392	32.42	20.5	11.92	27.1107	28.17	28.3873	25.3607	778	134	11	53.4256	324	83	166	154	68	18	49	1474	18	32	5	3	12
		39.9141	-1.35175	90	387	1905	2409	0.02409	Hyper-arid	19762	28.304	27.352	10.6747	72.3216	139.698	34.56	19.8	14.76	27.822	25.4613	28.9807	25.4613	457	94	8	75.5513	194	45	143	45	75	19	44	1512	15	36	4	6	12
		40.0989	-1.66742	46	438	1810	2878	0.02878	Arid	19967	31.116	27.294	9.73933	71.1524	133.495	33.696	20.008	13.688	27.5673	28.7327	28.8413	25.5547	493	82	10	51.0497	178	69	119	87	75	22	38	1490	21	38	15	4	12
		39.7876	-1.00702	121	360	1970	2187	0.02187	Hyper-arid	19659	28.216	28.1203	10.8347	71.4311	141.314	35.996	20.828	15.168	28.2033	26.314	29.95	26.314	457	107	5	96.7523	209	23	168	23	77	14	51	1520	18	35	2	4	11
		39.6012	-0.628683	191	332	2057	1934	0.01934	Hyper-arid	19951	29.796	27.9927	10.7907	71.6321	134.123	35.724	20.66	15.064	28.2733	26.2207	29.652	26.2207	397	105	5	103.07	200	15	139	15	76	11	61	1541	15	26	3	6	12
		39.4062	-0.552883	281	344	2052	1998	0.01998	Hyper-arid	19969	29.772	27.4467	10.848	72.0893	136.164	35.12	20.072	15.048	27.5547	25.6873	29.194	25.6873	402	118	3	110.805	222	10	134	10	72	10	62	1556	13	27	2	10	11
		39.8227	-1.17845	109	373	1939	2300	0.023	Hyper-arid	19706	28.204	27.988	10.89	71.6825	139.769	35.724	20.532	15.192	28.2287	26.1627	29.7427	26.1627	458	102	6	88.4507	205	31	158	31	79	17	47	1518	21	35	4	7	11
		40.1782	-2.23145	13	640	1638	4627	0.04627	Arid	19757	34.316	27.0955	8.70033	69.9834	126.545	32.788	20.356	12.432	27.144	28.3113	28.5173	25.428	746	118	11	51.3024	301	83	168	149	72	21	39	1478	22	40	8	3	11
		38.0946	-0.927933	915	671	1914	4153	0.04153	Arid	19140	32.424	22.162	10.2373	73.4596	131.015	29.06	15.124	13.936	22.7347	20.2167	23.4607	20.2167	752	242	1	121.855	418	5	273	5	63	11	56	1476	16	32	5	7	10
		40.5532	-2.36768	16	871	1492	6910	0.0691	Arid	19431	37.444	27.06	7.252	66.0955	119.05	32.072	21.1	10.972	27.158	28.1973	28.4093	25.492	1178	348	8	92.6563	677	78	218	215	65	15	54	1477	16	30	7	6	12
		39.9032	-1.29662	92	379	1912	2364	0.02364	Hyper-arid	19814	28.492	27.394	10.6	72.1678	140.679	34.588	19.9	14.688	27.8687	25.4807	29.0313	25.4807	451	96	8	78.0474	196	41	142	41	76	19	43	1498	16	38	5	5	12
		38.5993	-0.796067	549	537	1976	3223	0.03223	Hyper-arid	19648	30.644	24.3625	9.245	71.5779	118.122	30.7	17.784	12.916	24.5313	22.7553	25.722	22.7553	622	223	1	129.226	378	3	199	3	66	17	49	1489	18	33	8	4	11
		38.2262	-0.857233	679	626	1971	3759	0.03759	Arid	19401	32.096	23.5795	10.553	73.7353	124.186	30.756	16.444	14.312	24.0513	21.8067	24.9147	21.8067	672	225	1	126.267	385	3	239	3	68	15	49	1481	15	34	5	4	11
		39.8116	-1.16472	105	373	1945	2267	0.02267	Hyper-arid	19813	28.392	28.0618	10.9377	72.1101	137.079	35.768	20.6	15.168	28.294	26.2687	29.7813	26.2687	445	103	5	92.6845	204	27	156	27	79	16	46	1535	19	36	4	5	11
		38.2585	-0.831033	687	617	1966	3713	0.03713	Arid	19253	32.864	23.5962	10.2817	73.1479	123.015	30.692	16.636	14.056	24.0513	21.8473	24.928	21.8473	675	225	1	125.201	383	4	236	4	64	12	53	1505	17	34	4	7	10
		39.604	-0.667283	191	332	2057	1934	0.01934	Hyper-arid	19951	29.796	27.9927	10.7907	71.6321	134.123	35.724	20.66	15.064	28.2733	26.2207	29.652	26.2207	397	105	5	103.07	200	15	139	15	76	11	61	1541	15	26	3	6	12
		39.718	-0.8667	147	351	2007	2082	0.02082	Hyper-arid	19842	29.16	28.1433	10.5947	71.2774	135.945	35.744	20.88	14.864	28.304	26.3833	29.8793	26.3833	424	104	5	99.2377	202	20	153	20	77	11	56	1548	16	31	2	7	11
		38.3511	-0.774317	673	588	1962	3552	0.03552	Arid	19485	31.18	23.6137	10.4493	73.2772	121.047	30.928	16.668	14.26	24.0913	21.9027	24.924	21.9027	639	225	0	129.627	380	1	217	1	69	13	52	1507	18	34	5	7	11
		39.973	-1.44583	74	391	1885	2466	0.02466	Hyper-arid	19815	28.484	27.4488	10.581	71.4932	142.576	34.676	19.876	14.8	27.874	25.558	29.16	25.558	462	89	10	65.4455	186	56	134	56	76	19	45	1537	15	36	3	6	12
		40.1781	-2.16747	18	619	1660	4415	0.04415	Arid	19719	32.992	27.1698	8.99033	69.9528	127.662	33.152	20.3	12.852	27.204	28.4127	28.6287	25.494	736	123	10	52.5901	300	80	159	145	71	21	43	1482	21	35	7	3	12
		39.6113	-0.692967	214	342	2043	2001	0.02001	Hyper-arid	19966	30.508	27.9722	10.6637	71.434	133.293	35.588	20.66	14.928	28.25	26.2147	29.6187	26.2147	400	108	5	103.465	206	16	136	16	73	11	63	1547	14	24	2	7	11
		39.5572	-0.477767	198	315	2088	1795	0.01795	Hyper-arid	20103	29.716	27.848	10.7393	71.3482	135.207	35.648	20.596	15.052	28.0207	26.0547	29.544	26.0547	362	98	4	105.114	187	13	126	13	76	13	63	1540	12	23	3	11	13
		39.6385	-0.46335	140	304	2104	1730	0.0173	Hyper-arid	20031	30.216	28.5005	10.8457	73.5001	124.684	36.012	21.256	14.756	28.7133	26.8653	30.0407	26.8653	356	91	4	99.1446	176	17	123	17	78	17	54	1529	13	28	4	5	13
		39.0008	-0.725733	375	417	2014	2462	0.02462	Hyper-arid	19855	29.5	26.1048	11.1883	73.0881	135.376	33.784	18.476	15.308	26.3927	24.2867	27.756	24.2867	489	164	1	122.534	294	5	156	5	76	12	55	1542	18	32	4	6	11
		39.7524	-0.945233	136	356	1986	2134	0.02134	Hyper-arid	19801	28.908	28.0923	10.732	71.2616	140.084	35.896	20.836	15.06	28.1907	26.294	29.9	26.294	439	105	5	98.513	204	22	162	22	79	13	51	1542	17	36	3	7	11
		39.6289	-0.461617	140	304	2104	1730	0.0173	Hyper-arid	20031	30.216	28.5005	10.8457	73.5001	124.684	36.012	21.256	14.756	28.7133	26.8653	30.0407	26.8653	356	91	4	99.1446	176	17	123	17	78	17	54	1529	13	28	4	5	13
		39.7932	-1.11038	104	363	1949	2226	0.02226	Hyper-arid	19758	28.12	28.0983	11.0093	72.2587	135.583	35.856	20.62	15.236	28.35	26.3087	29.7693	26.3087	446	104	5	94.0902	207	24	157	24	77	15	51	1531	17	33	4	3	12
		39.6161	-0.467717	153	305	2102	1736	0.01736	Hyper-arid	20046	29.848	28.2217	10.864	72.311	131.943	35.988	20.964	15.024	28.414	26.484	29.8647	26.484	360	93	4	101.628	179	15	127	15	79	12	63	1554	14	24	3	8	12
		39.7686	-0.969433	124	357	1979	2152	0.02152	Hyper-arid	19784	28.72	28.1155	10.743	71.5627	139.719	35.912	20.9	15.012	28.1973	26.328	29.9253	26.328	441	106	5	97.6456	207	22	160	22	79	14	48	1527	20	37	3	6	11
		39.6473	-0.750517	201	347	2034	2030	0.0203	Hyper-arid	19932	30.196	27.9548	10.537	71.1575	134.077	35.556	20.748	14.808	28.1433	26.206	29.654	26.206	404	107	5	102.654	205	17	140	17	74	11	62	1549	15	27	2	6	11
		39.5765	-0.477117	198	315	2088	1795	0.01795	Hyper-arid	20103	29.716	27.848	10.7393	71.3482	135.207	35.648	20.596	15.052	28.0207	26.0547	29.544	26.0547	362	98	4	105.114	187	13	126	13	76	13	63	1540	12	23	3	11	13
		38.2969	-0.809433	641	600	1974	3606	0.03606	Arid	19356	32.396	23.7092	10.645	73.4341	123.558	31.044	16.548	14.496	24.2527	21.9547	25.0267	21.9547	663	225	1	126.605	382	3	229	3	67	13	56	1506	15	30	3	7	11
		39.9798	-1.4783	70	395	1882	2502	0.02502	Hyper-arid	19752	28.164	27.5122	10.627	71.4564	144.777	34.836	19.964	14.872	27.888	25.5967	29.288	25.5967	471	88	10	62.5496	186	60	134	60	76	19	44	1537	15	37	3	6	12
		38.0128	-0.968117	1076	688	1878	4334	0.04334	Arid	18900	33.904	21.392	10.174	74.6551	117.113	28.272	14.644	13.628	21.9233	19.716	22.5593	19.716	801	252	1	119.27	432	6	296	6	64	11	55	1442	17	33	7	7	11
		39.2212	-0.66545	295	365	2038	2139	0.02139	Hyper-arid	19943	28.992	26.953	11.1913	70.993	148.156	34.96	19.196	15.764	27.0927	25.0573	28.8627	25.0573	430	134	1	116.422	246	6	142	6	76	15	52	1540	19	32	5	7	11
		39.3122	-0.609417	291	354	2043	2075	0.02075	Hyper-arid	19956	29.6	27.1965	10.9763	70.0021	154.878	35.168	19.488	15.68	27.474	25.138	29.0653	25.138	417	125	2	113.73	233	9	140	9	75	12	60	1553	13	28	4	9	12
		38.5322	-0.8044	597	558	1970	3370	0.0337	Arid	19559	31.168	24.1217	9.99	72.8346	120.088	31.168	17.452	13.716	24.602	22.4213	25.43	22.4213	638	229	1	130.01	387	3	207	3	69	14	53	1504	17	32	6	4	11
		40.0844	-1.66592	46	438	1810	2878	0.02878	Arid	19967	31.116	27.294	9.73933	71.1524	133.495	33.696	20.008	13.688	27.5673	28.7327	28.8413	25.5547	493	82	10	51.0497	178	69	119	87	75	22	38	1490	21	38	15	4	12
		38.3184	-0.798067	641	600	1974	3606	0.03606	Arid	19356	32.396	23.7092	10.645	73.4341	123.558	31.044	16.548	14.496	24.2527	21.9547	25.0267	21.9547	663	225	1	126.605	382	3	229	3	67	13	56	1506	15	30	3	7	11
		39.6333	-0.729617	201	347	2034	2030	0.0203	Hyper-arid	19932	30.196	27.9548	10.537	71.1575	134.077	35.556	20.748	14.808	28.1433	26.206	29.654	26.206	404	107	5	102.654	205	17	140	17	74	11	62	1549	15	27	2	6	11
		39.1832	-0.66655	305	370	2037	2169	0.02169	Hyper-arid	19961	28.924	26.7575	11.2563	72.659	137.122	34.656	19.164	15.492	26.9407	24.996	28.5073	24.996	435	137	1	117.744	251	6	143	6	76	13	52	1540	18	34	5	6	11
		39.0567	-0.6916	358	401	2020	2366	0.02366	Hyper-arid	19953	29.02	26.1878	11.2703	74.0884	129.321	33.828	18.616	15.212	26.4913	24.4707	27.7467	24.4707	464	155	1	122.453	279	4	148	4	76	14	51	1533	15	34	4	5	11
		38.9708	-0.735883	399	431	2008	2549	0.02549	Hyper-arid	19855	29.584	25.8213	10.7527	73.7494	124.848	33.108	18.528	14.58	26.1647	24.1113	27.3007	24.1113	495	170	1	125.117	302	4	156	4	71	14	54	1532	16	31	5	7	11
		39.6677	-0.428983	195	313	2080	1807	0.01807	Hyper-arid	20104	30.124	27.9707	10.6533	71.6142	133.181	35.596	20.72	14.876	28.1393	26.2247	29.6527	26.2247	366	95	4	102.543	182	15	130	15	77	10	67	1569	11	22	2	10	12
		39.3427	-0.590633	276	349	2047	2032	0.02032	Hyper-arid	19985	29.924	27.3548	10.9697	70.9551	147.59	35.256	19.796	15.46	27.55	25.4067	29.1853	25.4067	407	121	2	111.801	227	9	134	9	74	13	58	1556	12	28	4	8	12
		38.6487	-0.790383	546	519	1980	3111	0.03111	Arid	19725	30.092	24.3702	9.085	71.4904	116.109	30.596	17.888	12.708	24.5147	22.7953	25.7147	22.7953	597	215	0	129.979	366	2	190	2	67	15	53	1503	17	31	6	5	11
		39.4774	-0.510067	258	331	2063	1914	0.01914	Hyper-arid	20078	29.916	27.703	10.7873	72.5345	130.844	35.316	20.444	14.872	27.784	26.03	29.3907	26.03	381	109	3	108.364	207	10	127	10	71	8	67	1570	11	23	2	7	11
		39.7061	-0.850683	158	355	2013	2091	0.02091	Hyper-arid	19838	29.332	28.0928	10.641	71.0157	137.801	35.76	20.776	14.984	28.2747	26.302	29.8407	26.302	423	107	5	100.413	206	20	151	20	78	10	61	1543	13	28	4	8	12
		38.3055	-0.807667	641	600	1974	3606	0.03606	Arid	19356	32.396	23.7092	10.645	73.4341	123.558	31.044	16.548	14.496	24.2527	21.9547	25.0267	21.9547	663	225	1	126.605	382	3	229	3	67	13	56	1506	15	30	3	7	11
		38.0505	-0.933733	1013	678	1897	4222	0.04222	Arid	19067	33.36	21.8465	10.1957	73.9674	128.107	28.624	14.84	13.784	22.4267	19.9453	23.082	19.9453	766	244	1	120.728	420	5	280	5	64	11	55	1471	15	33	5	10	11
		39.7916	-1.01583	121	360	1970	2187	0.02187	Hyper-arid	19659	28.216	28.1203	10.8347	71.4311	141.314	35.996	20.828	15.168	28.2033	26.314	29.95	26.314	457	107	5	96.7523	209	23	168	23	77	14	51	1520	18	35	2	4	11
		39.2444	-0.65285	295	365	2038	2139	0.02139	Hyper-arid	19943	28.992	26.953	11.1913	70.993	148.156	34.96	19.196	15.764	27.0927	25.0573	28.8627	25.0573	430	134	1	116.422	246	6	142	6	76	15	52	1540	19	32	5	7	11
		38.1238	-0.917683	915	671	1914	4153	0.04153	Arid	19140	32.424	22.162	10.2373	73.4596	131.015	29.06	15.124	13.936	22.7347	20.2167	23.4607	20.2167	752	242	1	121.855	418	5	273	5	63	11	56	1476	16	32	5	7	10
		39.0133	-0.723633	375	417	2014	2462	0.02462	Hyper-arid	19855	29.5	26.1048	11.1883	73.0881	135.376	33.784	18.476	15.308	26.3927	24.2867	27.756	24.2867	489	164	1	122.534	294	5	156	5	76	12	55	1542	18	32	4	6	11
		39.382	-0.567217	281	344	2052	1998	0.01998	Hyper-arid	19969	29.772	27.4467	10.848	72.0893	136.164	35.12	20.072	15.048	27.5547	25.6873	29.194	25.6873	402	118	3	110.805	222	10	134	10	72	10	62	1556	13	27	2	10	11
		39.6489	-0.45015	150	301	2103	1716	0.01716	Hyper-arid	20103	29.916	28.3453	10.8293	72.6996	128.773	36.028	21.132	14.896	28.522	26.6473	29.9553	26.6473	351	91	4	102.447	175	14	125	14	79	15	57	1558	14	27	3	9	12
		38.5112	-0.803683	597	558	1970	3370	0.0337	Arid	19559	31.168	24.1217	9.99	72.8346	120.088	31.168	17.452	13.716	24.602	22.4213	25.43	22.4213	638	229	1	130.01	387	3	207	3	69	14	53	1504	17	32	6	4	11
		37.7528	-3.39132	847	565	1728	3877	0.03877	Arid	18289	37.492	22.7752	10.3163	66.4199	179.335	29.864	14.332	15.532	23.5667	20.5693	24.5893	20.346	714	195	8	91.1492	390	30	186	38	69	16	49	1438	25	34	6	12	11
		38.9226	-0.7351	409	435	2004	2584	0.02584	Arid	19848	29.7	25.5773	10.3913	73.865	119.844	32.648	18.58	14.068	25.9653	23.9293	26.9653	23.9293	507	175	1	125.543	309	4	161	4	73	14	53	1536	13	32	5	5	11
		38.1702	-0.88205	730	644	1958	3896	0.03896	Arid	19380	31.628	23.3337	11.134	74.2069	125.717	30.94	15.936	15.004	23.8087	21.5533	24.6893	21.5533	692	230	1	125.322	395	3	247	3	68	13	49	1481	22	37	6	5	10
		37.6928	-3.39437	755	527	1765	3535	0.03535	Arid	18278	37.272	23.2992	10.841	69.6722	172.738	30.456	14.896	15.56	24.038	21.1927	25.1687	20.984	618	159	6	88.2249	329	23	171	29	73	24	32	1410	31	43	10	6	11
		37.7241	-3.39055	759	536	1759	3621	0.03621	Arid	18350	37.684	23.192	10.5867	68.3717	176.191	30.256	14.772	15.484	23.9587	21.0293	25.0233	20.824	648	176	7	91.2786	354	25	174	32	71	17	51	1460	22	32	5	7	12
		38.5237	-3.42445	634	527	1724	3607	0.03607	Arid	18161	35.16	23.4412	10.4443	68.4246	164.14	30.992	15.728	15.264	24.3747	21.3227	25.2953	21.3227	780	135	15	69.7119	321	59	170	59	66	14	53	1470	12	32	6	8	12
		37.6557	-3.38715	791	531	1759	3581	0.03581	Arid	18312	38.024	23.039	10.816	69.0853	174.494	30.212	14.556	15.656	23.828	20.898	24.878	20.706	610	147	6	84.3028	313	23	177	29	71	24	34	1370	28	41	9	7	12
		38.5443	-3.40712	561	498	1741	3394	0.03394	Arid	18208	33.896	23.6745	10.8283	70.1317	159.652	31.192	15.752	15.44	24.4847	21.526	25.424	21.526	812	142	16	69.0407	328	63	175	63	68	15	56	1452	11	29	6	9	13
		37.6788	-3.3958	755	527	1765	3535	0.03535	Arid	18278	37.272	23.2992	10.841	69.6722	172.738	30.456	14.896	15.56	24.038	21.1927	25.1687	20.984	618	159	6	88.2249	329	23	171	29	73	24	32	1410	31	43	10	6	11
		37.7811	-3.3882	847	565	1728	3877	0.03877	Arid	18289	37.492	22.7752	10.3163	66.4199	179.335	29.864	14.332	15.532	23.5667	20.5693	24.5893	20.346	714	195	8	91.1492	390	30	186	38	69	16	49	1438	25	34	6	12	11
		37.7072	-3.39113	755	527	1765	3535	0.03535	Arid	18278	37.272	23.2992	10.841	69.6722	172.738	30.456	14.896	15.56	24.038	21.1927	25.1687	20.984	618	159	6	88.2249	329	23	171	29	73	24	32	1410	31	43	10	6	11
		37.7357	-3.39093	759	536	1759	3621	0.03621	Arid	18350	37.684	23.192	10.5867	68.3717	176.191	30.256	14.772	15.484	23.9587	21.0293	25.0233	20.824	648	176	7	91.2786	354	25	174	32	71	17	51	1460	22	32	5	7	12
		36.8054	-1.21622	1708	795	1571	5989	0.05989	Arid	18250	33.936	18.6277	9.308	71.2274	122.921	24.744	11.676	13.068	19.6327	17.0967	19.89	16.8207	949	215	21	77.7472	465	67	348	78	56	23	27	1304	25	48	17	6	11
		37.6713	-3.39353	755	527	1765	3535	0.03535	Arid	18278	37.272	23.2992	10.841	69.6722	172.738	30.456	14.896	15.56	24.038	21.1927	25.1687	20.984	618	159	6	88.2249	329	23	171	29	73	24	32	1410	31	43	10	6	11
		37.5965	0.4106	1036	559	2089	3168	0.03168	Arid	20299	37.824	23.1128	13.0423	84.014	82.9399	30.824	15.3	15.524	22.9567	22.2187	24.036	22.2187	640	171	4	98.7971	313	15	252	15	68	19	45	1450	27	35	10	6	11
		37.658	0.641033	869	379	2093	2159	0.02159	Hyper-arid	20455	32.532	23.9327	11.9313	83.811	75.1688	31.276	17.04	14.236	23.6373	23.2233	24.8373	23.2233	445	125	3	105.755	211	12	168	12	72	15	56	1515	14	28	7	12	12
		37.6123	0.707517	887	407	2086	2325	0.02325	Hyper-arid	20422	32.816	23.5025	12.1957	83.0541	80.0186	30.844	16.16	14.684	23.4233	22.6113	24.4413	22.6113	480	129	3	104.084	221	12	187	12	70	16	55	1512	13	29	6	11	12
		37.5895	0.37655	1036	559	2089	3168	0.03168	Arid	20299	37.824	23.1128	13.0423	84.014	82.9399	30.824	15.3	15.524	22.9567	22.2187	24.036	22.2187	640	171	4	98.7971	313	15	252	15	68	19	45	1450	27	35	10	6	11
		37.6479	0.6604	869	379	2093	2159	0.02159	Hyper-arid	20455	32.532	23.9327	11.9313	83.811	75.1688	31.276	17.04	14.236	23.6373	23.2233	24.8373	23.2233	445	125	3	105.755	211	12	168	12	72	15	56	1515	14	28	7	12	12
		37.633	0.684933	871	389	2088	2217	0.02217	Hyper-arid	20430	32.988	23.988	11.7893	83.9457	72.0618	31.088	17.044	14.044	23.6113	23.4313	24.788	23.292	455	128	3	106.582	215	11	174	190	69	16	54	1500	15	30	8	8	12
		37.6546	0.523117	935	446	2088	2547	0.02547	Arid	20373	35.308	23.3655	12.6857	82.8046	83.1644	31.096	15.776	15.32	23.1513	22.4113	24.42	22.4113	525	144	3	103.182	253	13	197	13	74	24	47	1451	22	29	7	12	13
		37.6387	0.676133	871	389	2088	2217	0.02217	Hyper-arid	20430	32.988	23.988	11.7893	83.9457	72.0618	31.088	17.044	14.044	23.6113	23.4313	24.788	23.292	455	128	3	106.582	215	11	174	190	69	16	54	1500	15	30	8	8	12
		37.66	0.63115	869	379	2093	2159	0.02159	Hyper-arid	20455	32.532	23.9327	11.9313	83.811	75.1688	31.276	17.04	14.236	23.6373	23.2233	24.8373	23.2233	445	125	3	105.755	211	12	168	12	72	15	56	1515	14	28	7	12	12
		37.672	0.6354	828	369	2094	2115	0.02115	Hyper-arid	20500	32.616	24.0913	11.9367	83.637	74.3296	31.432	17.16	14.272	23.8713	23.346	25.0027	23.346	429	124	2	108.838	207	10	162	10	73	26	42	1432	29	31	13	10	12
		37.5357	0.568083	891	421	2105	2384	0.02384	Hyper-arid	20520	34.304	23.5063	12.2813	83.7744	79.0245	30.992	16.332	14.66	23.3153	22.6893	24.5413	22.6893	487	129	4	98.2391	226	16	181	16	73	18	52	1500	17	29	7	11	13
		37.5371	0.572967	891	421	2105	2384	0.02384	Hyper-arid	20520	34.304	23.5063	12.2813	83.7744	79.0245	30.992	16.332	14.66	23.3153	22.6893	24.5413	22.6893	487	129	4	98.2391	226	16	181	16	73	18	52	1500	17	29	7	11	13
		37.5985	1.1336	746	382	2099	2177	0.02177	Hyper-arid	20573	32.212	24.528	11.7573	85.9957	58.713	31.156	17.484	13.672	25.042	24.028	25.2127	24.028	425	112	2	106.323	201	7	182	7	74	14	57	1531	14	27	6	5	12
		37.672	0.613683	899	404	2085	2311	0.02311	Hyper-arid	20441	32.656	23.605	12.2767	82.9504	79.4283	31.072	16.272	14.8	23.4687	22.7	24.5607	22.7	459	133	3	107.409	225	11	169	11	70	21	44	1407	33	34	21	18	11
		37.5732	0.323633	1211	751	2039	4374	0.04374	Arid	20114	35.4	22.3658	12.8957	83.9562	80.1348	29.94	14.58	15.36	22.0433	21.848	23.132	21.498	837	217	5	97.3319	424	19	319	338	72	19	32	1395	31	48	12	10	10
		37.6514	0.643567	869	379	2093	2159	0.02159	Hyper-arid	20455	32.532	23.9327	11.9313	83.811	75.1688	31.276	17.04	14.236	23.6373	23.2233	24.8373	23.2233	445	125	3	105.755	211	12	168	12	72	15	56	1515	14	28	7	12	12
		37.4162	3.11777	367	207	2107	1181	0.01181	Hyper-arid	21779	26.896	28.2068	10.4517	81.961	69.0087	34.564	21.812	12.752	28.7273	27.2693	28.984	27.2693	202	52	0	97.7063	95	5	46	5	83	20	50	1474	21	29	3	9	14
		37.592	0.388833	1036	559	2089	3168	0.03168	Arid	20299	37.824	23.1128	13.0423	84.014	82.9399	30.824	15.3	15.524	22.9567	22.2187	24.036	22.2187	640	171	4	98.7971	313	15	252	15	68	19	45	1450	27	35	10	6	11
		36.7901	1.7792	1282	421	1956	2566	0.02566	Arid	20906	26.36	21.6027	13.63	84.9115	75.0126	29.208	13.156	16.052	22.106	20.5813	22.386	20.5813	471	102	10	70.1766	220	48	91	48	69	18	53	1459	18	28	8	18	13
		37.5989	0.72305	887	407	2086	2325	0.02325	Hyper-arid	20422	32.816	23.5025	12.1957	83.0541	80.0186	30.844	16.16	14.684	23.4233	22.6113	24.4413	22.6113	480	129	3	104.084	221	12	187	12	70	16	55	1512	13	29	6	11	12
		37.6291	0.478233	962	482	2087	2745	0.02745	Arid	20348	36.904	23.0765	12.8317	82.002	88.2846	30.864	15.216	15.648	22.9247	22.0453	24.144	22.0453	561	154	3	102.57	274	12	209	12	75	22	44	1444	29	33	9	10	12
		37.5724	0.572317	863	397	2109	2238	0.02238	Hyper-arid	20520	34.52	23.5943	12.4013	83.7023	79.9195	31.16	16.344	14.816	23.4287	22.7247	24.622	22.7247	464	126	4	100.756	218	14	172	14	77	19	48	1484	21	32	7	9	12
		38.6819	-3.36615	484	519	1731	3547	0.03547	Arid	18308	33.144	24.398	11.6193	72.7117	151.234	32.272	16.292	15.98	25.7573	22.3327	26.0473	22.3327	845	144	20	66.162	334	74	280	74	69	12	56	1500	14	31	5	4	12
		37.6152	1.19787	761	393	2093	2231	0.02231	Hyper-arid	20592	32.224	24.4288	11.7577	85.9479	59.8346	31.08	17.4	13.68	24.9513	23.8853	25.1353	23.8853	432	114	2	105.446	204	7	185	7	71	17	52	1510	17	30	7	6	12
		37.4922	0.5779	976	480	2092	2724	0.02724	Arid	20456	33.576	23.5455	12.263	85.0652	66.8799	30.84	16.424	14.416	23.208	23.1627	24.3887	22.9153	536	134	5	94.7598	241	19	202	209	76	24	43	1437	26	32	10	14	13
		37.5834	0.357517	1094	611	2079	3492	0.03492	Arid	20083	35.392	23.048	12.9887	86.2461	71.6496	30.66	15.6	15.06	22.726	22.3987	23.8367	22.3987	726	188	5	96.5643	355	18	283	18	73	21	39	1410	30	39	10	9	11
		37.7233	1.42653	609	351	2113	1982	0.01982	Hyper-arid	20511	30.124	25.975	11.1073	85.1006	56.3123	32.396	19.344	13.052	26.204	25.992	26.52	25.2287	379	110	1	111.814	187	4	24	149	74	13	59	1521	15	27	4	6	12
		37.5562	0.77635	901	423	2082	2415	0.02415	Hyper-arid	20392	32.8	23.496	12.6033	84.0222	79.8519	30.968	15.968	15	23.4293	22.68	24.392	22.6113	499	130	3	102.281	224	13	197	14	77	17	55	1510	17	27	7	12	13
		40.0702	-3.2511	17	910	1512	7255	0.07255	Arid	19286	42.372	25.2968	6.385	59.8295	142.55	30.14	19.468	10.672	25.166	26.638	26.7593	23.4107	1009	277	9	86.3758	555	72	216	258	66	14	55	1345	15	29	13	9	14
		37.9134	1.99572	457	323	2128	1818	0.01818	Hyper-arid	20446	26.86	27.2425	11.8163	87.1411	65.4684	33.908	20.348	13.56	27.4293	27.5053	27.8467	26.436	316	96	0	112.443	156	2	20	124	78	31	33	1433	32	35	11	22	12
		35.9803	0.4727	1045	567	2089	3226	0.03226	Arid	21284	29.28	23.8603	13.5827	80.181	104.209	32.352	15.412	16.94	25.064	24.124	25.108	22.552	662	87	24	41.7395	222	90	159	211	71	25	37	1412	31	37	23	18	11
		37.6456	0.5082	935	446	2088	2547	0.02547	Arid	20373	35.308	23.3655	12.6857	82.8046	83.1644	31.096	15.776	15.32	23.1513	22.4113	24.42	22.4113	525	144	3	103.182	253	13	197	13	74	24	47	1451	22	29	7	12	13
		37.8047	1.61255	588	354	2105	2000	0.02	Hyper-arid	20363	28.592	26.7532	11.1403	86.8439	65.8971	33.024	20.196	12.828	27.0913	26.7973	27.3367	25.828	369	112	1	113.49	186	4	23	142	76	16	53	1486	18	30	4	11	12
		39.8546	-3.60962	24	897	1527	6922	0.06922	Hyper-arid	18720	44.072	25.8097	6.77867	66.9829	115.042	30.552	20.432	10.12	25.8593	26.936	27.1453	24.33	1010	256	14	75.5822	505	79	195	205	67	12	66	1444	11	21	10	6	13
		35.9881	0.524517	1066	570	2078	3253	0.03253	Arid	21330	29.288	23.919	13.4413	80.8161	97.1495	32.18	15.548	16.632	23.6693	24.1673	25.0793	22.704	659	90	23	43.7626	227	86	153	215	69	26	37	1399	31	37	24	18	12
		36.7148	2.75373	392	171	2104	979	0.00979	Hyper-arid	21343	26.752	29.1753	11.1287	87.8209	45.4972	35.36	22.688	12.672	29.5153	29.0273	29.5547	28.67	232	54	2	79.6697	113	21	54	41	84	28	48	1400	38	24	11	26	14
		40.1489	-3.06323	3	853	1513	6662	0.06662	Arid	20087	47.8208	25.9332	6.34896	61.9663	116.148	30.8792	20.6333	10.2458	26.1437	26.8632	27.441	24.5111	902	263	5	92.2353	511	49	175	240	68	16	57	1478	15	27	10	6	12
		36.915	2.09223	1263	414	1927	2554	0.02554	Arid	20437	27.176	20.3442	10.547	81.3812	76.3987	27.176	14.216	12.96	21.1327	19.734	21.3847	19.5387	473	108	8	73.2795	216	46	180	53	68	19	52	1421	20	29	12	14	13
		35.9944	0.5304	1066	570	2078	3253	0.03253	Arid	21330	29.288	23.919	13.4413	80.8161	97.1495	32.18	15.548	16.632	23.6693	24.1673	25.0793	22.704	659	90	23	43.7626	227	86	153	215	69	26	37	1399	31	37	24	18	12
		40.1288	-3.14123	19	891	1502	7143	0.07143	Arid	20109	47.6684	25.8917	6.41228	59.9574	127.628	31.0158	20.3211	10.6947	25.9491	27.0368	27.5632	24.293	914	274	5	95.1673	527	48	173	251	70	17	53	1399	15	29	19	20	14
		35.9751	0.462483	1045	567	2089	3226	0.03226	Arid	21284	29.28	23.8603	13.5827	80.181	104.209	32.352	15.412	16.94	25.064	24.124	25.108	22.552	662	87	24	41.7395	222	90	159	211	71	25	37	1412	31	37	23	18	11
		35.9834	0.48735	1045	567	2089	3226	0.03226	Arid	21284	29.28	23.8603	13.5827	80.181	104.209	32.352	15.412	16.94	25.064	24.124	25.108	22.552	662	87	24	41.7395	222	90	159	211	71	25	37	1412	31	37	23	18	11
		37.1034	3.32392	377	161	2078	943	0.00943	Hyper-arid	22005	26.672	27.9563	10.798	78.0879	98.4707	34.896	21.068	13.828	28.506	26.6633	29.23	26.6633	187	43	0	92.5462	85	7	46	7	83	23	50	1467	23	26	4	10	14
		37.1273	3.33005	378	168	2080	971	0.00971	Hyper-arid	21934	26.424	28.3158	11.027	80.3483	83.8189	35.096	21.372	13.724	28.9553	27.122	29.1353	27.122	192	45	0	92.8728	88	7	78	7	85	24	48	1422	31	28	7	14	14
		37.4258	3.14018	401	220	2092	1276	0.01276	Hyper-arid	21988	29.092	27.8043	9.98467	77.2568	91.817	34.152	21.228	12.924	28.5367	26.5627	28.8413	26.5627	202	52	0	98.3479	95	4	48	4	86	18	53	1435	21	28	11	25	14
		40.1103	-3.16672	7	890	1513	6953	0.06953	Arid	19102	40.956	25.5097	6.36	57.463	138.948	30.712	19.644	11.068	25.606	26.7667	27.23	23.6753	1090	309	8	91.0931	621	71	242	277	65	15	50	1436	15	34	14	16	12
		40.1441	-3.0988	21	884	1506	6958	0.06958	Arid	20100	47.895	25.8856	6.41125	61.1761	119.048	30.96	20.48	10.48	26.1242	26.8508	27.4408	24.4608	905	268	5	93.7772	518	48	170	248	67	13	61	1495	11	24	9	11	12
		36.7214	1.47262	1616	495	1880	3127	0.03127	Arid	20588	25.368	19.5723	12.802	83.8705	83.9078	26.74	11.476	15.264	20.2327	18.5207	20.454	18.4433	578	113	16	62.1638	259	74	104	87	72	18	48	1401	24	32	8	14	13
		40.1214	-3.15498	7	890	1513	6953	0.06953	Arid	19102	40.956	25.5097	6.36	57.463	138.948	30.712	19.644	11.068	25.606	26.7667	27.23	23.6753	1090	309	8	91.0931	621	71	242	277	65	15	50	1436	15	34	14	16	12
		38.5444	-3.39753	561	498	1741	3394	0.03394	Arid	18208	33.896	23.6745	10.8283	70.1317	159.652	31.192	15.752	15.44	24.4847	21.526	25.424	21.526	812	142	16	69.0407	328	63	175	63	68	15	56	1452	11	29	6	9	13
		35.9828	0.502967	1066	570	2078	3253	0.03253	Arid	21330	29.288	23.919	13.4413	80.8161	97.1495	32.18	15.548	16.632	23.6693	24.1673	25.0793	22.704	659	90	23	43.7626	227	86	153	215	69	26	37	1399	31	37	24	18	12
		37.0592	3.3119	377	158	2076	920	0.0092	Hyper-arid	21995	26.708	28.0123	10.9207	78.6792	97.0414	34.956	21.076	13.88	28.6287	26.7133	29.2393	26.7133	185	42	0	92.141	84	7	46	7	84	24	52	1470	24	23	4	9	15
		40.1146	-3.19285	29	901	1506	7211	0.07211	Arid	19286	43.608	25.0958	6.09433	57.2345	137.983	30.108	19.46	10.648	25.1527	26.4013	26.8087	23.28	1050	299	7	90.4641	591	63	213	286	63	14	54	1433	13	32	12	7	12
		40.1248	-3.23923	22	903	1504	7340	0.0734	Arid	19552	45.252	24.8318	6.003	61.3051	127	29.24	19.448	9.792	24.904	26.1367	26.3207	23.142	1012	293	6	92.1399	575	58	200	279	65	14	57	1450	12	28	10	7	12
		38.5519	-3.39988	561	498	1741	3394	0.03394	Arid	18208	33.896	23.6745	10.8283	70.1317	159.652	31.192	15.752	15.44	24.4847	21.526	25.424	21.526	812	142	16	69.0407	328	63	175	63	68	15	56	1452	11	29	6	9	13
		38.5697	-3.38897	561	498	1741	3394	0.03394	Arid	18208	33.896	23.6745	10.8283	70.1317	159.652	31.192	15.752	15.44	24.4847	21.526	25.424	21.526	812	142	16	69.0407	328	63	175	63	68	15	56	1452	11	29	6	9	13
		38.8183	-3.35062	428	527	1711	3652	0.03652	Arid	18339	31.628	24.8048	11.583	71.5353	159.535	32.828	16.636	16.192	26.3733	22.7213	26.6667	22.68	839	136	21	63.988	326	75	270	91	72	14	53	1510	17	32	6	6	11
		38.6021	-3.3822	555	502	1733	3433	0.03433	Arid	18210	33.196	23.8615	11.0337	71.3507	154.304	31.336	15.872	15.464	24.724	21.7227	25.498	21.7227	825	138	17	67.1324	329	66	178	66	62	11	56	1466	13	32	5	7	11
		46.4	-24.9833	28	508	1854	3257	0.03257	Arid	20457	45.624	24.2502	14.883	63.8755	308.732	35.728	12.428	23.3	27.6933	20.8913	27.6933	20.268	579	93	16	58.9381	268	57	268	90	65	18	55	1409	21	26	13	6	13
		-3.60953	14.3496	392	431	1980	2595	0.02595	Arid	22588	30.036	26.8632	13.339	58.2286	309.548	37.596	14.688	22.908	26.8547	22.774	30.7947	22.774	463	154	0	137.697	365	1	78	1	66	14	63	1549	10	21	10	10	12
		-9.49778	18.4394	170	64	2122	386	0.00386	Hyper-arid	23294	37.844	30.1675	13.3937	47.502	508.096	43.064	14.868	28.196	34.1147	24.802	35.3793	23.018	57	22	0	126.529	48	0	16	0	79	19	58	1538	13	23	2	8	14
		-100.914	23.7019	2720	259	1487	2064	0.02064	Hyper-arid	19229	52.008	14.1088	16.5943	66.9666	291.724	25.9	1.12	24.78	16.462	11.0893	17.1887	10.1393	386	60	10	62.2813	173	37	156	42	76	29	36	1435	22	35	14	32	13
		-95.2401	16.1686	105	699	1749	4722	0.04722	Arid	19534	50.048	27.72	11.374	77.3531	110.529	35.108	20.404	14.704	28.24	26.1887	28.9207	26.1887	842	208	1	117.695	508	4	264	4	67	19	49	1488	10	31	20	24	13
		-96.1717	15.7386	105	700	1944	4269	0.04269	Arid	19825	46.65	27.0156	10.2437	77.6042	96.8902	33.3	20.1	13.2	27.6556	25.6611	28.0903	25.6611	1156	261	4	106.353	651	15	371	15	63	17	43	1408	15	40	32	30	12
		-97.4083	18.4083	1574	399	1691	2803	0.02803	Arid	18280	21.604	20.8153	15.0273	70.5641	223.299	31.072	9.776	21.296	22.252	19.0813	23.3867	17.838	576	124	5	90.7439	288	25	198	25	67	21	40	1413	24	38	25	32	11
		-88.8914	21.3925	0	605	1661	4298	0.04298	Arid	19766	43.9454	25.6826	12.2818	69.5316	175.947	34.1364	16.4727	17.6636	27.003	24.9788	27.4561	23.2182	777	133	17	62.0621	330	71	270	114	82	16	36	1266	14	47	39	5	15
		-99.7083	22.9917	1454	502	1659	3586	0.03586	Arid	19625	26.808	20.5042	15.311	63.3105	311.324	31.8	7.616	24.184	22.832	17.364	23.6933	16.1473	602	115	9	78.9619	313	38	262	39	74	25	34	1400	28	40	17	34	12
		-92.97	16.4883	464	932	1882	5860	0.0586	Arid	19322	27.18	25.515	12.0067	69.5313	176.182	34.128	16.86	17.268	26.3433	23.2547	27.68	23.2547	1065	224	2	105.468	630	9	339	9	66	23	39	1439	21	37	23	13	11
		-96.6997	16.9503	1589	573	1751	3872	0.03872	Arid	18442	28.012	21.0338	14.413	74.0039	145.445	30.056	10.58	19.476	21.8033	19.1967	22.732	19.1267	623	142	2	93.0599	338	10	249	17	74	22	39	1464	22	38	20	18	12
		-96.7083	16.9583	1664	573	1713	3957	0.03957	Arid	18482	28.288	20.6935	13.8317	73.8871	146.449	29.32	10.6	18.72	21.458	18.8413	22.4087	18.774	621	141	2	92.7771	331	11	249	18	72	22	38	1439	25	39	21	33	11
		-96.5858	17.0083	1573	528	1709	3662	0.03662	Arid	18374	28.404	20.9003	14.0013	73.8779	152.48	29.62	10.668	18.952	21.7367	18.944	22.652	18.896	637	140	2	91.7699	337	12	247	19	76	24	39	1453	20	37	22	11	12
		-96.69	16.8075	1499	577	1785	3837	0.03837	Arid	18421	27.416	21.6612	14.7323	74.5865	134.355	30.88	11.128	19.752	22.188	19.9453	23.196	19.9027	803	171	2	93.9282	418	12	292	18	76	24	41	1469	20	35	22	4	12
		-105.017	19.4172	64	655	1813	4285	0.04285	Arid	20132	31.21	25.354	11.1154	68.2555	212.03	33.72	17.435	16.285	27.6408	22.8783	27.6792	22.7717	932	255	2	110.28	616	9	468	41	65	18	41	1359	17	40	37	22	13
		-95.1958	16.1833	35	775	1731	5280	0.0528	Arid	19334	51.2333	27.9589	11.5941	77.791	110.405	35.4042	20.5	14.9042	28.4958	26.4069	29.1306	26.4069	895	224	2	114.91	532	9	273	9	66	20	48	1486	11	31	20	25	13
		-95.0186	16.3611	8	779	1696	5442	0.05442	Arid	19298	51.256	27.4605	10.339	71.4019	134.744	34.652	20.172	14.48	28.1367	25.5893	28.9347	25.5893	983	261	2	116.21	602	8	289	8	69	21	45	1487	11	33	27	7	13
		-99.957	16.9003	427	967	1820	7235	0.07235	Arid	20204	33.6208	26.3141	8.5434	81.1404	72.3969	31.4083	20.8792	10.5292	26.8833	25.7222	27.0618	25.3465	1286	296	2	114.579	807	10	535	24	59	23	36	1451	12	40	21	26	11
		-99.1927	23.691	576	569	1714	3943	0.03943	Arid	19619	23.744	22.1257	12.6913	52.0649	436.167	33.304	8.928	24.376	26.1727	17.6867	26.7733	16.198	670	139	11	74.5065	319	49	281	52	71	25	39	1391	29	35	16	16	12
		-109.916	22.8901	14	160	1610	1192	0.01192	Hyper-arid	20580	42.3471	23.2559	12.5471	54.6923	392.3	34.8706	11.9294	22.9412	27.4598	21.4127	28.2284	18.6931	254	88	0	123.903	182	0	164	34	81	18	40	1459	15	42	13	17	13
		-101.232	27.3089	360	333	1791	2227	0.02227	Hyper-arid	18259	34.112	21.8242	14.3223	45.4677	647.042	36.876	5.376	31.5	28.2713	15.384	29.1153	13.3013	378	68	9	59.5844	151	38	142	44	82	33	31	1487	23	35	5	6	13
		-95.1531	16.2442	13	802	1726	5498	0.05498	Arid	19311	50.332	27.9853	11.4373	77.3629	110.269	35.404	20.62	14.784	28.4713	26.458	29.2013	26.458	899	227	2	115.676	540	8	274	8	69	24	42	1457	15	34	22	18	13
		-89.2611	21.3236	5	530	1569	4008	0.04008	Arid	19519	43.816	25.8548	12.0003	68.542	182.894	34.272	16.764	17.508	27.1813	25.1493	27.7167	23.2933	753	140	17	65.3749	333	70	258	95	79	25	39	1304	33	35	37	15	14
		-95.2664	16.3292	77	699	1786	4641	0.04641	Arid	18996	43.88	28.1645	11.9043	78.0919	108.855	35.876	20.632	15.244	28.8167	26.6813	29.3953	26.6813	849	203	3	113.286	502	11	255	11	67	21	45	1496	14	34	19	12	12
		-95.7167	15.9794	118	404	1900	2526	0.02526	Arid	19440	45.468	27.5308	11.0077	82.1713	74.7135	34.068	20.672	13.396	27.8447	26.602	28.4527	26.602	952	226	2	110.763	552	9	307	9	67	23	46	1474	15	31	21	25	12
		-95.3783	16.3586	283	596	1806	3925	0.03925	Arid	19516	38.992	26.3512	11.6137	75.8072	121.643	33.988	18.668	15.32	27.1153	25.2793	27.7973	24.7473	663	163	1	118.085	418	4	205	4	65	24	41	1457	18	34	24	24	12
		-95.1275	16.2197	13	802	1726	5498	0.05498	Arid	19311	50.332	27.9853	11.4373	77.3629	110.269	35.404	20.62	14.784	28.4713	26.458	29.2013	26.458	899	227	2	115.676	540	8	274	8	69	24	42	1457	15	34	22	18	13
		-93.0161	16.6683	409	825	1853	5272	0.05272	Arid	19324	28.588	25.313	11.5033	68.6356	177.78	33.688	16.928	16.76	25.9453	23.9627	27.458	23.008	1159	234	8	96.1816	632	29	361	31	66	25	39	1444	21	35	23	15	12
		-92.9678	16.4858	464	932	1882	5860	0.0586	Arid	19322	27.18	25.515	12.0067	69.5313	176.182	34.128	16.86	17.268	26.3433	23.2547	27.68	23.2547	1065	224	2	105.468	630	9	339	9	66	23	39	1439	21	37	23	13	11
		-92.9842	16.5256	426	904	1878	5692	0.05692	Arid	19267	27.492	25.7178	11.691	69.5065	172.385	34.044	17.224	16.82	26.5807	23.5107	27.8333	23.5107	1090	227	3	103.098	632	14	346	14	70	23	45	1467	17	32	21	9	13
		-109.068	25.6125	0	229	1910	1434	0.01434	Hyper-arid	20201	37.8368	24.805	11.7934	49.4319	462.758	36.5579	12.7	23.8579	30.236	23.4351	30.236	19.1272	333	94	1	114.145	232	4	232	43	77	22	35	1269	23	42	23	19	15
		-108.088	25.4667	50	457	1928	2806	0.02806	Arid	19496	26.368	24.9243	15.1093	56.1435	450.633	38.428	11.516	26.912	29.7973	23.6413	29.9573	19.2547	643	187	2	119.526	474	11	357	58	77	24	35	1524	31	40	18	6	10
		-107.757	25.1222	63	561	1894	3521	0.03521	Arid	19429	27.084	24.8753	15.374	57.4858	425.785	38.34	11.596	26.744	29.482	23.6833	29.7907	19.5907	665	200	2	122.108	493	8	366	59	77	24	36	1502	36	39	20	12	10
		-109.048	25.9878	233	354	1888	2229	0.02229	Hyper-arid	19791	29.264	25.0423	13.4707	53.2185	454.525	37.696	12.384	25.312	30.252	23.7027	30.336	19.4847	396	115	1	112.941	279	6	196	52	74	20	38	1503	26	42	17	36	10
		-105.007	19.3822	7	632	1808	4131	0.04131	Arid	20161	31.6539	25.5667	11.1026	67.477	218.004	34.0538	17.6	16.4538	27.9321	23.0141	27.9321	22.9231	892	249	1	110.605	588	6	588	38	68	17	46	1334	15	36	44	16	14
		-98.7687	24.5521	572	666	1667	4727	0.04727	Arid	19197	29.384	21.9402	13.8137	51.3367	492.956	34.368	7.46	26.908	25.0007	16.922	27.31	15.282	735	148	20	63.2121	316	74	255	77	75	22	42	1441	24	35	17	13	12
		-98.7173	24.5854	803	731	1611	5369	0.05369	Arid	19231	30.764	21.48	12.9953	50.668	476.837	33.36	7.712	25.648	26.1873	16.5853	26.6853	15.0573	729	151	20	63.1754	316	75	249	81	71	26	38	1394	27	35	19	15	12
		-98.8176	24.5851	699	704	1644	5066	0.05066	Arid	19169	30.192	21.7492	13.6677	51.0368	493.415	34.224	7.444	26.78	24.8107	16.7393	27.1327	15.092	730	150	20	63.5846	317	74	250	78	73	25	40	1415	25	35	16	12	13
		-98.6757	24.5018	497	636	1673	4494	0.04494	Arid	19250	28.828	22.0915	13.7597	51.5266	487.752	34.324	7.62	26.704	25.16	17.0987	27.3953	15.5067	730	145	21	62.5592	310	75	255	78	75	24	36	1445	26	39	15	12	12
		-88.1394	21.5719	5	540	1684	3794	0.03794	Arid	19554	41.696	25.763	11.0347	69.7337	177.099	33.22	17.396	15.824	26.84	25.074	27.5067	23.282	766	128	18	54.114	314	75	238	122	76	26	39	1282	35	35	41	8	14
		-89.3088	21.2108	5	633	1606	4657	0.04657	Arid	19441	40.544	25.8803	12.4887	69.0439	195.201	34.604	16.516	18.088	27.298	25.3207	27.8587	23.1713	806	146	19	64.0054	357	73	275	103	78	29	34	1208	38	36	47	21	15
		-88.1597	21.5694	5	540	1684	3794	0.03794	Arid	19554	41.696	25.763	11.0347	69.7337	177.099	33.22	17.396	15.824	26.84	25.074	27.5067	23.282	766	128	18	54.114	314	75	238	122	76	26	39	1282	35	35	41	8	14
		-96.2016	15.712	105	700	1944	4269	0.04269	Arid	19825	46.65	27.0156	10.2437	77.6042	96.8902	33.3	20.1	13.2	27.6556	25.6611	28.0903	25.6611	1156	261	4	106.353	651	15	371	15	63	17	43	1408	15	40	32	30	12
		-106.089	28.6353	1454	336	1602	2478	0.02478	Hyper-arid	19798	31.352	17.96	16.5173	51.0488	599.611	33.836	1.48	32.356	23.7233	11.954	24.95	10.362	413	104	4	107.088	284	17	237	24	80	23	37	1500	19	38	4	22	12
		-107.317	24.6	47	468	1882	2954	0.02954	Arid	19434	27.04	24.9432	14.8977	57.52	404.004	38.168	12.268	25.9	29.3127	23.5207	29.51	19.996	635	178	2	118.624	464	7	352	49	72	20	39	1383	34	39	28	17	11
		-101.803	17.9817	56	820	1921	5049	0.05049	Arid	19828	28.44	26.8912	11.5497	82.6393	95.7231	34.108	20.132	13.976	27.7113	25.8933	28.0147	25.6393	947	253	1	115.033	617	5	522	25	68	23	37	1464	19	39	21	17	11
		-109.935	23.9633	16	161	1795	1075	0.01075	Hyper-arid	20438	38.036	23.6395	15.839	54.2506	499.281	38.112	8.916	29.196	28.7047	24.398	29.9113	17.672	193	77	0	134.564	140	1	137	28	79	24	40	1534	15	35	3	7	12
		-105.494	19.9981	8	537	1821	3487	0.03487	Arid	20108	31.0667	25.2353	10.4739	63.5551	244.337	33.9867	17.5067	16.48	27.9833	23.3411	27.9833	22.2844	758	216	1	115.472	526	6	526	34	72	17	45	1363	18	37	39	24	13
		-105.325	20.325	624	1022	1754	9937	0.09937	Arid	20029	23.388	22.0223	13.1913	69.9583	227.953	31.508	12.652	18.856	24.392	21.406	24.4793	19.172	1601	415	2	121.613	1157	16	924	66	56	20	37	1433	16	42	18	17	10
		-100.018	17.0117	191	925	1841	6203	0.06203	Arid	20213	29.824	26.5008	10.047	81.4445	77.897	32.636	20.3	12.336	26.8587	26.1973	27.4073	25.4513	1184	276	1	116.201	742	8	500	21	60	22	35	1452	17	42	25	28	11
		-100.76	17.2067	11	829	1839	5377	0.05377	Arid	20177	33.105	27.3379	9.75083	85.0116	66.2061	33.21	21.74	11.47	27.8542	26.6125	28.0375	26.4367	890	249	1	119.223	552	7	492	15	65	19	45	1467	9	35	25	12	12
		-99.09	16.6417	10	912	2061	5274	0.05274	Arid	20061	34.552	26.8402	9.903	79.4019	85.7738	32.968	20.496	12.472	27.4653	26.224	27.73	25.6653	1208	283	1	115.232	728	8	517	21	63	22	39	1402	12	38	29	10	13
		-110.811	29.0083	274	280	1821	1834	0.01834	Hyper-arid	20009	24.436	23.2485	19.609	54.1805	632.092	41.38	5.188	36.192	30.8713	21.8433	30.8713	15.592	327	89	3	110.445	225	13	225	58	78	20	37	1517	18	43	4	25	11
		-110.911	29.1442	255	264	1836	1721	0.01721	Hyper-arid	20080	24.688	22.979	20.2747	54.7609	636.439	41.692	4.668	37.024	30.7393	21.4813	30.7393	15.3827	316	87	3	110.533	216	12	216	59	79	19	38	1520	12	42	3	14	12
		-110.789	29.4081	375	343	1819	2248	0.02248	Hyper-arid	20196	26.276	22.525	20.5207	55.2343	636.053	41.308	4.156	37.152	30.1767	21.0713	30.3053	14.9407	386	106	3	109.293	261	16	218	70	78	19	40	1529	16	40	5	29	11
		-110.868	29.2069	259	282	1832	1834	0.01834	Hyper-arid	19965	24.864	22.995	21.4347	55.3295	655.837	42.692	3.952	38.74	30.9853	21.53	30.9853	15.1547	327	89	3	109.907	223	13	223	60	80	20	37	1531	17	42	3	11	11
		-89.3083	21.225	5	633	1606	4657	0.04657	Hyper-arid	19441	40.544	25.8803	12.4887	69.0439	195.201	34.604	16.516	18.088	27.298	25.3207	27.8587	23.1713	806	146	19	64.0054	357	73	275	103	78	29	34	1208	38	36	47	21	15
		-110.142	23.575	338	284	1680	2011	0.02011	Hyper-arid	20371	34.56	21.8065	14.529	57.445	400.834	34.368	9.076	25.292	26.9933	22.106	26.9933	17.1387	317	111	1	133.431	235	3	235	39	77	17	39	1504	15	43	6	26	11
		-99.075	19.575	2348	526	1596	3922	0.03922	Arid	20116	26.668	16.0255	14.7917	74.3898	182.814	25.296	5.412	19.884	17.2687	13.6393	18.0593	13.5453	605	125	6	93.2461	355	21	182	22	71	24	41	1421	27	35	22	24	12
		-101.378	24.4516	1915	325	1813	2129	0.02129	Hyper-arid	18771	41.164	16.9482	17.5843	64.5723	365.246	29.904	2.672	27.232	20.072	15.538	20.8153	12	381	61	9	59.2101	173	37	137	48	79	29	31	1463	22	39	6	21	13
		-97.425	18.5417	1906	433	1612	3182	0.03182	Arid	18367	22.12	17.7712	12.9337	69.4761	198.16	26.416	7.8	18.616	18.926	15.2153	20.14	15.206	584	118	7	84.2858	274	26	212	33	70	22	40	1435	23	36	20	24	12
		-102.32	21.9155	1864	445	1712	3078	0.03078	Arid	20029	26.908	17.5385	16.2583	66.6434	305.619	28.984	4.588	24.396	19.7627	16.512	20.8827	13.428	470	118	1	105.015	302	14	204	33	78	21	37	1481	22	41	4	13	11
		-104.593	23.2235	1824	576	1511	4513	0.04513	Arid	19740	25.624	17.7007	15.6747	66.5309	300.014	28.968	5.408	23.56	20.1847	18.1907	20.9227	13.6887	670	162	4	100.845	431	21	239	82	63	19	38	1431	23	43	19	39	10
		-102.521	25.6567	1119	166	1738	1144	0.01144	Hyper-arid	18370	29.964	21.488	16.0247	54.1008	519.927	35.436	5.816	29.62	26.2913	19.2707	27.17	14.5453	192	35	4	70.7663	96	14	90	23	83	26	37	1521	17	37	3	12	13
		-108.972	25.8046	15	265	1933	1645	0.01645	Hyper-arid	19735	32.38	25.4042	14.3823	53.087	488.017	38.928	11.836	27.092	31.064	23.9613	31.064	19.3713	352	97	1	110.618	243	5	243	45	78	23	40	1510	21	36	17	12	12
		-104.465	24.7743	1723	417	1959	2531	0.02531	Arid	18907	29.924	19.3987	20.0087	63.3587	427.876	34.504	2.924	31.58	22.8467	17.7813	24.1993	13.8067	475	117	2	110.997	327	11	188	28	80	21	33	1479	24	45	5	16	11
		-106.44	23.299	39	670	1525	5200	0.052	Arid	19604	31.052	24.8727	11.318	53.8235	352.752	35.648	14.62	21.028	28.8367	23.238	28.8367	20.704	797	214	1	126.343	613	4	613	58	64	22	38	1465	19	39	26	12	11
		-89.1153	21.3264	6	613	1638	4426	0.04426	Arid	19532	42.616	25.821	12.1653	68.1302	183.562	34.416	16.56	17.856	27.14	25.2033	27.698	23.2547	790	143	17	65.2511	351	72	276	103	78	28	37	1287	33	35	39	9	14
		-90.3961	20.8625	0	622	1513	4864	0.04864	Arid	19618	48.8286	26.353	10.6333	67.452	184.921	33.7643	18	15.7643	27.8512	25.4964	28.2179	23.7607	741	140	8	79.7569	380	37	272	71	81	17	42	1226	10	40	31	12	17
		-89.3264	21.2833	8	580	1579	4338	0.04338	Arid	19449	42.272	25.8775	12.147	68.058	188.742	34.492	16.644	17.848	27.222	25.2467	27.8153	23.2507	776	143	18	64.3319	341	72	264	100	79	26	37	1243	38	35	45	16	15
		-88.1514	21.5681	5	540	1684	3794	0.03794	Arid	19554	41.696	25.763	11.0347	69.7337	177.099	33.22	17.396	15.824	26.84	25.074	27.5067	23.282	766	128	18	54.114	314	75	238	122	76	26	39	1282	35	35	41	8	14
		-89.6569	21.2472	3	461	1400	3885	0.03885	Arid	19422	44.06	26.0258	11.5777	68.4259	185.302	34.128	17.208	16.92	27.0273	25.2587	27.9407	23.4447	732	135	21	62.422	316	69	233	98	81	25	38	1303	32	36	45	15	14
		-88.1611	21.5694	5	540	1684	3794	0.03794	Arid	19554	41.696	25.763	11.0347	69.7337	177.099	33.22	17.396	15.824	26.84	25.074	27.5067	23.282	766	128	18	54.114	314	75	238	122	76	26	39	1282	35	35	41	8	14
		-89.35	20.25	31	959	1875	6053	0.06053	Arid	19749	28.816	25.815	13.5353	69.7266	202.488	35.248	15.836	19.412	27.184	23.806	27.8847	23.014	1150	204	25	67.1896	541	95	403	102	72	21	42	1357	28	37	29	7	12
		-88.1611	21.5917	2	524	1674	3715	0.03715	Arid	19997	43.215	25.7235	10.8821	69.1805	177.279	33.13	17.4	15.73	26.8642	24.95	27.4692	23.2542	717	122	17	54.6583	297	70	251	112	77	19	28	850	33	51	68	7	19
		-89.0153	21.3639	3	607	1646	4362	0.04362	Arid	19653	43.612	25.7448	12.0237	68.9114	175.826	34.092	16.644	17.448	27.0713	24.994	27.52	23.2913	774	138	17	64.5125	339	70	270	105	80	24	39	1324	27	37	40	5	14
		-89.3111	21.2778	8	580	1579	4338	0.04338	Arid	19449	42.272	25.8775	12.147	68.058	188.742	34.492	16.644	17.848	27.222	25.2467	27.8153	23.2507	776	143	18	64.3319	341	72	264	100	79	26	37	1243	38	35	45	16	15
		-88.8747	21.3925	6	629	1671	4470	0.0447	Arid	19785	43.7143	25.6607	12.2464	69.582	177.648	34.0143	16.4143	17.6	27.0845	24.9274	27.4214	23.1702	813	138	18	62.2484	348	73	283	117	79	19	35	1111	23	44	57	7	17
		-93.81	16.9339	286	1326	1732	10628	0.10628	Arid	18741	30.196	24.2228	10.6617	62.2325	206.059	32.572	15.44	17.132	25.5307	23.748	26.374	21.3547	1564	262	34	62.0847	697	124	354	203	61	24	36	1371	26	39	19	14	11
		-89.3328	21.3	3	526	1552	4014	0.04014	Arid	19544	44.112	25.8517	11.734	69.17	180.793	33.96	16.996	16.964	27.2253	25.0713	27.6853	23.324	748	139	17	64.5434	327	70	253	97	81	24	39	1317	30	36	34	13	14
		-88.2042	21.5542	4	549	1684	3859	0.03859	Arid	19678	42.4652	25.7301	11.0616	69.4938	177.342	33.2348	17.3174	15.9174	26.8261	24.992	27.4819	23.2507	786	132	18	55.3316	326	75	246	123	77	23	41	1284	31	36	37	4	14
		-88.175	21.1917	21	970	1766	6489	0.06489	Arid	19595	30.372	25.5962	12.947	72.638	187.996	34.004	16.18	17.824	27.182	24.902	27.5173	23.0153	1242	199	38	60.6382	554	125	449	144	74	23	38	1235	37	39	36	14	14
		-89.325	21.2083	5	633	1606	4657	0.04657	Arid	19441	40.544	25.8803	12.4887	69.0439	195.201	34.604	16.516	18.088	27.298	25.3207	27.8587	23.1713	806	146	19	64.0054	357	73	275	103	78	29	34	1208	38	36	47	21	15
		-89.125	21.3583	0	554	1606	4078	0.04078	Arid	19679	44.36	25.8119	11.405	68.2117	176.345	33.78	17.06	16.72	27.2	25.0111	27.5822	23.3478	761	139	16	64.496	334	70	261	104	85	13	38	1338	17	47	25	16	14
		-106.298	28.5208	1998	394	1480	3155	0.03155	Arid	19896	36.692	14.706	18.552	56.6231	528.534	30.94	-1.824	32.764	19.9307	11.716	21.0313	8.08	492	129	5	113.634	352	21	296	27	69	21	38	1446	20	40	17	30	11
		-88.17	21.57	4	549	1684	3859	0.03859	Arid	19678	42.4652	25.7301	11.0616	69.4938	177.342	33.2348	17.3174	15.9174	26.8261	24.992	27.4819	23.2507	786	132	18	55.3316	326	75	246	123	77	23	41	1284	31	36	37	4	14
		-109.05	26.45	42	319	1965	1938	0.01938	Hyper-arid	19682	32.232	24.7372	16.2637	54.5907	519.921	39.796	10.004	29.792	30.6073	23.1333	30.7933	18.3973	423	122	1	112.242	298	7	223	58	80	23	37	1534	23	39	13	6	11
		-108.133	25.4667	42	440	1933	2705	0.02705	Arid	19546	27.052	24.7403	15.374	55.8892	466.709	38.604	11.096	27.508	29.8527	23.262	29.916	18.8987	632	181	2	118.048	462	11	347	57	78	26	33	1524	30	40	19	6	10
		-88.1597	21.5694	5	540	1684	3794	0.03794	Arid	19554	41.696	25.763	11.0347	69.7337	177.099	33.22	17.396	15.824	26.84	25.074	27.5067	23.282	766	128	18	54.114	314	75	238	122	76	26	39	1282	35	35	41	8	14
		-108.717	26.15	54	405	1986	2426	0.02426	Hyper-arid	19859	25.788	24.8647	16.7873	56.3863	493.762	39.756	9.984	29.772	30.2767	23.6847	30.614	18.7367	500	146	1	118.671	368	8	277	60	76	20	38	1512	23	41	17	15	11
		-109.983	27.6167	30	232	1910	1455	0.01455	Hyper-arid	19931	24.896	24.3725	17.2657	54.3424	557.668	40.252	8.48	31.772	30.9027	22.8553	30.9027	17.6087	359	97	2	109.37	252	9	252	53	80	26	33	1516	26	41	15	5	11
		-104.983	19.3833	15	655	1807	4294	0.04294	Arid	19996	30.44	25.62	11.658	69.6582	209.941	34.332	17.596	16.736	27.8547	23.234	27.9387	23.0413	927	257	1	109.879	607	8	458	41	67	21	40	1471	14	38	18	14	12
		-88.15	21.57	5	540	1684	3794	0.03794	Arid	19554	41.696	25.763	11.0347	69.7337	177.099	33.22	17.396	15.824	26.84	25.074	27.5067	23.282	766	128	18	54.114	314	75	238	122	76	26	39	1282	35	35	41	8	14
		-108.3	25.5	18	405	1946	2471	0.02471	Hyper-arid	19518	28.016	24.4848	16.025	55.8596	488.698	38.948	10.26	28.688	30.048	22.6253	30.048	18.496	580	160	1	114.315	414	10	414	58	78	26	33	1491	39	40	48	4	9
		-96.5	17	1665	526	1612	3852	0.03852	Arid	18586	29.164	20.3028	13.145	76.1235	137.766	28.216	10.948	17.268	20.8927	18.632	21.964	18.5453	661	143	2	91.3514	335	12	269	21	74	25	36	1441	24	38	23	13	12
		7.98333	16.9667	498	97	2156	556	0.00556	Hyper-arid	23907	40.648	28.467	14.9133	52.0136	505.173	41.58	12.908	28.672	31.5473	25.3273	33.572	21.3907	115	49	0	157.773	99	0	54	0	79	15	70	1551	14	14	1	11	14
		9.58333	14.0333	427	234	2091	1343	0.01343	Hyper-arid	22806	34.66	27.6545	14.9517	58.8	360.744	39.556	14.128	25.428	28.158	24.786	32.0147	22.6887	279	111	0	159.237	241	0	35	0	74	12	77	1490	10	9	12	7	14
		5.52111	14.8831	461	314	2093	1791	0.01791	Hyper-arid	23250	36.424	28.6445	13.949	57.8605	346.474	39.772	15.664	24.108	28.7973	24.4533	32.814	23.9273	360	126	0	144.753	287	0	65	0	73	16	57	1514	13	26	13	30	13
		14.2017	12.3169	289	391	2089	2235	0.02235	Hyper-arid	22248	29.92	28.201	15.7333	63.3591	313.012	39.532	14.7	24.832	27.71	26.28	32.198	24.286	438	152	0	141.735	351	0	73	0	73	21	35	1514	26	43	17	4	10
		-86.05	11.9167	387	1109	1643	10292	0.10292	Arid	22459	30.3	25.2515	7.43833	74.5324	83.0257	30.3	20.32	9.98	25.174	24.96	26.43	24.3127	1433	274	5	90.3283	718	17	204	104	58	24	39	1272	19	36	20	17	14
		-86.0833	11.4333	105	1062	1720	9174	0.09174	Arid	22519	43.1348	26.7112	6.64783	75.3202	73.1614	31.1913	22.3652	8.82609	26.5203	26.6348	27.8116	25.9362	1431	322	1	99.6781	766	7	190	89	62	30	32	1331	23	37	31	13	13
		-87.1667	12.5167	5	1077	1847	8408	0.08408	Arid	23004	37.1526	27.3925	8.59123	79.4709	71.9128	32.7316	21.921	10.8105	27.0342	27.4097	28.3816	26.6553	1792	391	0	101.022	978	4	229	442	61	26	41	907	25	33	84	17	19
		-86.3022	12.2708	59	874	1754	6197	0.06197	Arid	22819	27.364	26.6498	7.929	76.5347	83.2194	31.952	21.592	10.36	26.372	25.942	27.8627	25.7433	1432	319	2	102.312	788	9	187	77	62	28	37	1276	26	34	26	18	14
		-86.3167	12.2083	106	877	1738	6329	0.06329	Arid	22903	27.86	26.5505	7.84433	76.2178	83.2858	31.828	21.536	10.292	26.288	25.8373	27.7673	25.6453	1473	319	2	101.779	819	9	179	76	62	28	36	1248	21	36	25	21	15
		-86.5278	11.8222	24	989	1792	8091	0.08091	Arid	22762	41.2875	27.0987	7.72865	74.0026	89.0279	32.2938	21.85	10.4438	26.7958	27.0708	28.4177	26.1552	1400	368	0	109.502	782	1	177	60	62	29	35	1279	20	35	27	14	14
		-86.1	11.4833	12	1040	1749	8519	0.08519	Arid	22509	42.6125	26.8795	6.79514	75.5365	74.6901	31.4625	22.4667	8.99583	26.6674	26.8042	28.0056	26.1035	1379	315	0	102.263	747	5	186	73	63	30	34	1387	25	35	30	10	12
		-86.05	12.6167	426	851	1645	6121	0.06121	Arid	22506	26.216	24.8833	8.34067	75.1682	91.34	30.428	19.332	11.096	24.742	24.492	26.0793	23.8067	1272	236	7	86.8597	621	29	177	102	62	24	37	1406	25	38	26	14	11
		-86.4167	12	221	930	1724	7151	0.07151	Arid	22646	33.872	25.8313	7.85133	73.2674	95.6759	31.22	20.504	10.716	25.5967	25.6467	27.2147	24.772	1233	255	2	99.3312	645	8	187	68	63	30	35	1409	24	33	25	9	12
		-80.35	7.96667	7	898	1689	6299	0.06299	Arid	20827	21.0375	27.4667	8.24583	81.8445	62.2128	32.5812	22.5063	10.075	26.8521	27.8573	28.3698	26.8448	1976	349	8	70.2092	840	55	355	662	62	30	35	1390	22	33	35	6	12
		-80.41	7.97861	7	925	1697	6458	0.06458	Arid	20655	20.824	27.5167	8.36933	82.0523	62.8628	32.684	22.484	10.2	26.8953	27.9167	28.4267	26.8833	1779	329	6	72.9729	809	44	271	647	66	37	34	1299	25	29	43	6	15
		-80.3467	7.97527	7	898	1689	6299	0.06299	Arid	20827	21.0375	27.4667	8.24583	81.8445	62.2128	32.5812	22.5063	10.075	26.8521	27.8573	28.3698	26.8448	1976	349	8	70.2092	840	55	355	662	62	30	35	1390	22	33	35	6	12
		-80.5333	8.15833	3	1039	1704	7805	0.07805	Arid	20817	21.1	27.423	7.90133	80.9563	63.7084	32.384	22.624	9.76	26.788	27.816	28.3353	26.7347	2073	363	9	71.4226	883	55	370	684	65	30	34	1351	61	35	33	18	8
		-78.7808	-5.37611	504	1079	1750	7285	0.07285	Arid	15852	22.624	24.1975	11.1357	83.9288	74.3601	30.82	17.552	13.268	24.7173	23.3627	25.0207	23.2253	1153	149	56	30.8809	417	189	384	228	60	24	44	1409	16	32	14	7	13
		120.4	14.7	869	1077	1371	23486	0.23486	Semi-arid	17366	36.924	24.1448	6.961	64.5254	114.976	29.648	18.86	10.788	24.2313	23.214	25.6573	22.6593	2906	761	8	104.876	1806	37	679	63	53	25	55	1251	16	18	24	35	16
		-66.8988	17.9666	26	683	1721	4694	0.04694	Arid	20744	48.7292	26.0729	9.60625	74.4911	130.692	32.575	19.6792	12.8958	27.3076	24.4264	27.566	24.4264	939	156	26	58.5188	419	84	336	84	74	29	31	1512	27	39	20	12	10
		-66.879	17.965	26	683	1721	4694	0.04694	Arid	20744	48.7292	26.0729	9.60625	74.4911	130.692	32.575	19.6792	12.8958	27.3076	24.4264	27.566	24.4264	939	156	26	58.5188	419	84	336	84	74	29	31	1512	27	39	20	12	10
		-66.908	17.973	26	683	1721	4694	0.04694	Arid	20744	48.7292	26.0729	9.60625	74.4911	130.692	32.575	19.6792	12.8958	27.3076	24.4264	27.566	24.4264	939	156	26	58.5188	419	84	336	84	74	29	31	1512	27	39	20	12	10
		55.3151	-21.1077	996	989	1063	15041	0.15041	Arid	19432	46.388	17.3135	3.49567	35.0267	241.745	22.364	12.384	9.98	20.294	14.5387	20.294	14.25	1616	238	66	51.1851	705	218	705	226	55	25	35	1186	56	39	69	10	10
		55.3141	-21.1981	436	995	1140	12218	0.12218	Arid	20062	46.692	20.9403	4.832	45.142	220.834	26.384	15.68	10.704	23.64	18.5433	23.64	18.184	1406	215	53	52.839	624	179	624	189	57	24	34	1271	31	41	41	12	12
		55.3782	-21.2869	45	961	1191	10075	0.10075	Arid	20418	47.644	23.5987	6.494	53.3871	221.287	29.64	17.476	12.164	26.2427	21.4493	26.2427	20.8993	1237	193	40	49.9607	525	150	525	172	56	24	38	1361	23	37	24	8	12
		55.4094	-21.2893	45	961	1191	10075	0.10075	Arid	20418	47.644	23.5987	6.494	53.3871	221.287	29.64	17.476	12.164	26.2427	21.4493	26.2427	20.8993	1237	193	40	49.9607	525	150	525	172	56	24	38	1361	23	37	24	8	12
		55.3161	-21.0174	551	1005	1128	13163	0.13163	Arid	19475	40.68	20.5332	4.75767	44.816	218.988	26.024	15.408	10.616	23.264	18.14	23.264	17.8387	1607	236	58	51.5725	700	210	700	226	59	25	39	1226	38	35	37	11	13
		55.3171	-20.9271	31	1036	1199	12085	0.12085	Arid	19995	42.6611	24.3012	7.0088	58.1643	195.201	30.4889	18.4389	12.05	26.7204	22.4102	26.7204	21.9732	1568	261	47	62.5426	753	166	753	185	61	21	45	1286	28	33	32	13	13
		55.4133	-20.928	870	1000	1091	14490	0.1449	Arid	19286	39.364	19.0503	2.59733	30.8619	219.786	23.376	14.96	8.416	21.7433	16.3867	21.7433	16.338	1695	247	61	50.9867	732	218	732	236	53	26	32	1182	43	42	59	11	11
		37.25	18.0333	418	78	1985	483	0.00483	Hyper-arid	22764	28.6	28.1847	14.4607	53.0083	406.489	41.344	14.064	27.28	32.172	24.9553	32.5753	22.8693	88	25	1	83.818	46	5	44	15	79	19	65	1501	15	14	1	18	15
		37.2667	19.4	21	56	1793	395	0.00395	Hyper-arid	22331	41.412	28.6378	10.1837	45.2205	429.646	39.124	16.604	22.52	27.2007	29.8693	33.936	23.5873	59	19	0	99.9793	41	3	8	7	81	24	49	1535	20	26	1	9	13
		37.25	19.2	61	59	1852	404	0.00404	Hyper-arid	22146	40.164	28.5383	10.2113	44.2432	426.822	39.288	16.208	23.08	27.012	29.946	33.748	23.464	61	18	0	88.7888	38	3	11	16	81	18	55	1542	21	26	1	12	13
		37.25	19.3667	50	57	1802	388	0.00388	Hyper-arid	22186	39.712	28.5683	10.7473	46.3567	425.721	39.384	16.2	23.184	27.1193	29.8827	33.7687	23.5453	58	18	0	93.2768	38	3	9	7	81	19	57	1553	18	23	1	11	13
		37.3667	18.9667	30	63	1900	415	0.00415	Hyper-arid	21984	42.12	28.9983	10.7427	47.0427	419.268	39.76	16.924	22.836	27.5687	30.1387	34.2553	24.1433	67	19	0	87.2492	40	3	12	11	82	16	60	1542	18	22	1	10	13
		37.2333	19.1167	112	60	1863	402	0.00402	Hyper-arid	22241	40.304	28.3475	9.93767	42.7243	439.596	39.136	15.876	23.26	26.662	24.7433	33.7287	23.0927	61	17	1	80.6709	35	4	13	15	82	22	50	1547	24	27	2	17	12
		37.2667	19.1667	25	61	1853	426	0.00426	Hyper-arid	22107	41.516	28.7623	10.374	45.3409	423.107	39.44	16.56	22.88	27.336	30.0547	33.97	23.782	60	18	0	90.1738	38	3	10	8	81	19	55	1541	19	26	1	11	13
		37.2833	18.9833	114	61	1887	408	0.00408	Hyper-arid	22134	40.056	28.4883	10.1813	42.9955	442.841	39.548	15.868	23.68	26.7113	24.8987	33.934	23.194	63	17	0	81.62	35	3	15	17	82	17	57	1562	24	25	1	9	12
		37.3667	18.9333	43	62	1900	405	0.00405	Hyper-arid	21954	41.964	28.9675	10.6597	46.794	419.207	39.704	16.924	22.78	27.52	27.4693	34.226	24.104	67	19	0	88.2056	40	3	13	21	81	16	61	1543	18	22	1	8	13
		37.3667	18.9833	30	63	1900	415	0.00415	Hyper-arid	21984	42.12	28.9983	10.7427	47.0427	419.268	39.76	16.924	22.836	27.5687	30.1387	34.2553	24.1433	67	19	0	87.2492	40	3	12	11	82	16	60	1542	18	22	1	10	13
		37.3333	19.0667	25	65	1888	434	0.00434	Hyper-arid	22094	41.72	28.8913	10.2147	44.8563	427.562	39.56	16.788	22.772	27.3847	25.216	34.202	23.888	60	17	0	88.4776	37	3	11	18	81	17	58	1535	19	24	1	11	13
		37.4333	18.7667	27	60	1930	393	0.00393	Hyper-arid	22003	42.388	29.1327	10.7447	47.2667	410.509	39.904	17.172	22.732	25.6613	27.6433	34.2813	24.3473	67	18	0	86.0387	39	2	15	23	82	17	63	1530	18	19	1	12	14
		37.25	19.2667	59	58	1826	399	0.00399	Hyper-arid	22153	39.508	28.557	10.618	45.2523	430.733	39.512	16.048	23.464	27.0467	29.9493	33.8327	23.4613	59	18	0	92.1393	38	3	10	14	81	18	56	1532	20	25	1	12	13
		37.4333	18.6667	60	58	1936	382	0.00382	Hyper-arid	22098	39.5	28.9203	10.4287	43.6492	436.496	40.14	16.248	23.892	25.0333	25.3207	34.3753	23.7293	66	16	0	80.4773	36	3	17	22	80	14	68	1525	20	17	1	7	14
		37.1167	19.4167	168	47	1776	343	0.00343	Hyper-arid	22394	36.992	27.8142	10.0977	42.8303	445.233	38.74	15.164	23.576	25.998	24.2133	33.1733	22.4713	56	16	1	85.2434	34	4	12	10	80	19	51	1562	22	29	1	11	12
		37.5167	18.55	14	56	1962	366	0.00366	Hyper-arid	21969	38.144	29.2728	11.0177	44.1272	434.193	41.036	16.068	24.968	25.434	27.9827	34.6633	24.074	71	17	0	85.5244	41	2	18	26	84	20	58	1507	25	22	1	7	14
		37.3833	18.6667	106	59	1931	383	0.00383	Hyper-arid	22094	39.096	28.729	10.4313	43.4784	441.209	39.976	15.984	23.992	24.714	25.1593	34.2167	23.4487	69	17	0	80.6817	37	3	18	22	81	13	64	1530	21	22	1	9	13
		37.2833	19.2167	25	61	1845	411	0.00411	Hyper-arid	22120	41.076	28.7933	10.4547	45.3998	425.257	39.544	16.516	23.028	27.3513	30.0673	34.04	23.7967	61	18	0	90.7048	39	3	10	8	81	19	55	1528	19	25	2	13	13
		37.2167	19.35	50	57	1802	388	0.00388	Hyper-arid	22186	39.712	28.5683	10.7473	46.3567	425.721	39.384	16.2	23.184	27.1193	29.8827	33.7687	23.5453	58	18	0	93.2768	38	3	9	7	81	19	57	1553	18	23	1	11	13
		37.3333	19.05	25	65	1888	434	0.00434	Hyper-arid	22094	41.72	28.8913	10.2147	44.8563	427.562	39.56	16.788	22.772	27.3847	25.216	34.202	23.888	60	17	0	88.4776	37	3	11	18	81	17	58	1535	19	24	1	11	13
		37.2	19.15	267	59	1824	400	0.004	Hyper-arid	22368	39.436	27.9708	9.45433	40.8289	444.799	38.672	15.516	23.156	26.1487	24.4093	33.3993	22.6353	62	16	1	76.9462	34	4	15	15	81	20	46	1546	37	34	4	28	10
		37.4833	18.6833	19	57	1943	380	0.0038	Hyper-arid	22079	40.1	29.1915	10.3463	45.4185	417.379	39.868	17.088	22.78	25.588	27.8187	34.3907	24.248	66	17	0	84.6472	38	2	16	23	81	17	62	1523	21	20	1	8	14
		37.4	18.65	118	58	1936	377	0.00377	Hyper-arid	22126	37.996	28.6778	10.5823	43.165	446.032	40.224	15.708	24.516	24.586	25.1173	34.2413	23.3413	68	16	0	79.9716	36	3	19	22	81	15	64	1526	13	21	2	11	14
		37.4167	18.4833	145	60	1953	389	0.00389	Hyper-arid	22149	34.36	28.5402	11.6937	43.6006	447.886	41.408	14.588	26.82	24.4787	24.866	34.0373	23.1693	71	15	0	78.0913	36	3	22	23	82	16	63	1516	22	20	1	7	14
		37.3333	19.0833	19	67	1878	441	0.00441	Hyper-arid	22143	42.764	28.8833	9.998	45.1744	422.699	39.208	17.076	22.132	27.478	30.0887	34.1307	23.9273	62	19	0	91.4282	39	3	10	9	82	23	45	1470	22	31	2	15	13
		37.2167	18.5167	580	82	1868	546	0.00546	Hyper-arid	22886	32.62	26.7163	10.118	40.0237	446.357	38.94	13.66	25.28	31.6433	23.4	31.968	21.1773	79	18	1	67.8153	33	5	31	18	78	26	45	1485	35	29	3	35	12
		37.3	19.1667	4	63	1859	430	0.0043	Hyper-arid	22288	42.856	28.9075	10.219	45.7513	422.41	39.336	17	22.336	27.5267	30.0753	34.154	23.9467	60	19	0	93.4739	39	3	9	8	81	24	45	1521	23	30	3	10	13
		37.3333	18.95	91	60	1898	400	0.004	Hyper-arid	22017	41.064	28.6732	10.3483	44.7747	429.383	39.496	16.384	23.112	27.056	25.0947	33.998	23.5993	67	18	0	81.2747	37	4	15	20	81	14	62	1552	21	23	1	10	12
		37.2833	19.3	16	56	1819	395	0.00395	Hyper-arid	22218	41.024	28.7858	10.3623	45.7377	423.558	39.348	16.692	22.656	27.3967	30.0033	34.0093	23.7913	60	19	0	95.3463	40	3	9	7	81	21	51	1533	21	27	3	13	13
		37.35	19.0667	3	67	1885	440	0.0044	Hyper-arid	22170	42.9652	28.9301	10.1094	44.9829	420.252	39.5043	17.0304	22.4739	27.5435	30.0384	34.1609	24.0464	62	18	0	89.312	39	3	10	19	81	21	48	1524	21	30	2	10	12
		37.3667	19.0333	16	64	1894	422	0.00422	Hyper-arid	22071	42.352	28.995	10.5573	46.2149	420.347	39.756	16.912	22.844	27.5827	27.4387	34.25	24.1187	65	19	0	90.2523	40	3	11	10	81	15	61	1538	20	23	1	11	13
		37.4667	18.75	2	63	1933	398	0.00398	Hyper-arid	22129	42.7278	29.1822	10.5958	46.4277	417.009	39.9944	17.1722	22.8222	25.7037	27.5407	34.4667	24.3704	65	18	0	90.7403	40	2	12	24	82	23	47	1440	23	29	4	10	14
		37.35	18.6833	148	60	1927	389	0.00389	Hyper-arid	22198	37.832	28.5543	10.3193	43.0834	444.219	39.732	15.78	23.952	24.4367	25.0187	34.0433	23.21	68	16	0	79.2005	35	3	19	21	79	16	59	1523	20	25	1	12	12
		37.3167	19.0667	25	65	1888	434	0.00434	Hyper-arid	22094	41.72	28.8913	10.2147	44.8563	427.562	39.56	16.788	22.772	27.3847	25.216	34.202	23.888	60	17	0	88.4776	37	3	11	18	81	17	58	1535	19	24	1	11	13
		37.3	19.1833	4	63	1859	430	0.0043	Hyper-arid	22288	42.856	28.9075	10.219	45.7513	422.41	39.336	17	22.336	27.5267	30.0753	34.154	23.9467	60	19	0	93.4739	39	3	9	8	81	24	45	1521	23	30	3	10	13
		37.2833	19.2333	25	61	1845	411	0.00411	Hyper-arid	22120	41.076	28.7933	10.4547	45.3998	425.257	39.544	16.516	23.028	27.3513	30.0673	34.04	23.7967	61	18	0	90.7048	39	3	10	8	81	19	55	1528	19	25	2	13	13
		37.3	19.0333	50	62	1889	418	0.00418	Hyper-arid	22084	41.272	28.8115	10.2817	44.7029	429.734	39.58	16.58	23	27.25	25.1593	34.1407	23.7607	63	18	0	86.8688	38	3	13	18	81	20	56	1543	19	24	1	13	13
		37.3333	19.15	13	65	1870	433	0.00433	Hyper-arid	22152	42.804	28.9013	10.2567	46.1679	421.521	39.276	17.06	22.216	27.5353	30.0787	34.1353	23.9407	64	19	0	91.6565	41	3	10	9	81	23	47	1517	21	29	2	14	13
		37.25	18.9833	175	59	1874	400	0.004	Hyper-arid	22199	38.928	28.2218	10.123	42.095	450.134	39.42	15.372	24.048	26.3227	24.6633	33.73	22.7987	64	16	0	76.2704	34	3	16	17	82	18	56	1567	14	25	1	14	13
		37.15	19.35	319	52	1770	372	0.00372	Hyper-arid	22418	38.336	27.7728	10.143	43.0372	445.881	38.704	15.136	23.568	25.946	24.1667	33.1633	22.426	57	16	1	81.9508	34	4	12	12	80	21	44	1540	48	34	4	31	8
		37.2833	19	94	60	1883	408	0.00408	Hyper-arid	22152	40.4	28.5505	9.983	42.7281	440.644	39.456	16.092	23.364	26.8327	24.9313	33.9727	23.2987	63	17	0	81.9046	36	3	14	17	81	18	60	1545	22	21	1	14	13
		37.25	19.25	59	58	1826	399	0.00399	Hyper-arid	22153	39.508	28.557	10.618	45.2523	430.733	39.512	16.048	23.464	27.0467	29.9493	33.8327	23.4613	59	18	0	92.1393	38	3	10	14	81	18	56	1532	20	25	1	12	13
		37.2333	19.1667	61	59	1852	404	0.00404	Hyper-arid	22146	40.164	28.5383	10.2113	44.2432	426.822	39.288	16.208	23.08	27.012	29.946	33.748	23.464	61	18	0	88.7888	38	3	11	16	81	18	55	1542	21	26	1	12	13
		37.5	18.75	2	63	1933	398	0.00398	Hyper-arid	22129	42.7278	29.1822	10.5958	46.4277	417.009	39.9944	17.1722	22.8222	25.7037	27.5407	34.4667	24.3704	65	18	0	90.7403	40	2	12	24	82	23	47	1440	23	29	4	10	14
		37.2667	19.2333	25	61	1845	411	0.00411	Hyper-arid	22120	41.076	28.7933	10.4547	45.3998	425.257	39.544	16.516	23.028	27.3513	30.0673	34.04	23.7967	61	18	0	90.7048	39	3	10	8	81	19	55	1528	19	25	2	13	13
		32.5333	15.5833	386	109	2176	620	0.0062	Hyper-arid	23398	34.208	29.321	13.7847	54.7706	402.051	41.064	15.896	25.168	31.3253	24.8287	33.31	23.578	123	53	0	153.592	110	0	8	0	81	23	47	1555	22	29	3	6	13
		44.2837	9.67118	1083	286	1759	1927	0.01927	Hyper-arid	24110	48.704	22.5098	13.1197	59.9729	305.512	32.76	10.884	21.876	25.246	18.454	25.3667	18.454	356	57	2	71.4736	149	11	131	11	82	12	62	1516	14	25	3	35	13
		-88.8	13.25	4	1145	1844	9745	0.09745	Arid	21153	31.6913	26.2739	9.57609	78.1305	80.5703	32.3956	20.1391	12.2565	25.9232	25.6725	27.4044	25.4275	1896	392	2	97.1041	986	8	232	61	66	30	34	805	45	35	75	22	20
		39.0915	-4.95478	21	1007	1625	7446	0.07446	Arid	17008	44.5042	26.442	7.77222	64.791	156.219	32.2333	20.2375	11.9958	27.3361	28.0083	28.2792	24.4785	1115	241	24	67.8263	522	136	146	179	62	11	62	1499	14	26	14	7	11
		37.5739	-3.65578	806	468	1760	3142	0.03142	Arid	17760	35.412	23.181	9.88	66.4514	177.127	29.912	15.044	14.868	23.9153	21.076	25.1433	20.81	614	139	7	80.7756	317	27	188	28	69	17	50	1460	20	32	6	8	12
		37.5633	-3.51185	705	437	1794	2898	0.02898	Arid	17881	34.96	23.4347	10.6653	69.4177	171.193	30.44	15.076	15.364	24.02	21.3953	25.2053	21.0807	531	118	6	78.4007	269	25	146	29	72	23	46	1456	22	30	8	12	13
		37.5577	-3.53612	705	437	1794	2898	0.02898	Arid	17881	34.96	23.4347	10.6653	69.4177	171.193	30.44	15.076	15.364	24.02	21.3953	25.2053	21.0807	531	118	6	78.4007	269	25	146	29	72	23	46	1456	22	30	8	12	13
		39.0904	-5.06672	0	1035	1623	7843	0.07843	Arid	17090	46.0111	26.7164	7.5125	64.9808	146.761	32.3278	20.7667	11.5611	27.5648	28.1352	28.375	24.8352	1199	275	24	73.1529	581	141	147	187	62	14	59	1410	15	26	19	6	13
		38.0168	-4.62163	610	461	1736	3156	0.03156	Arid	17332	35.8	22.8185	10.335	64.2884	202.968	30.312	14.236	16.076	23.576	20.3467	25.088	20.228	574	92	6	63.4712	248	28	206	44	68	14	54	1450	18	31	9	13	12
		33.8727	-2.08832	1143	775	1633	5609	0.05609	Arid	20432	30.744	22.8527	11.954	85.2639	60.5746	29.8	15.78	14.02	23.292	22.248	23.292	21.944	863	145	7	62.9133	367	46	367	61	67	15	51	1461	20	34	9	2	11
		33.9819	-2.04975	1156	765	1642	5505	0.05505	Arid	20421	30.296	22.66	12.0187	86.1677	61.6997	29.608	15.66	13.948	23.0973	22.004	23.1473	21.734	859	148	8	60.806	363	57	288	65	67	17	52	1464	17	30	9	5	12
		33.9739	-2.0499	1156	765	1642	5505	0.05505	Arid	20421	30.296	22.66	12.0187	86.1677	61.6997	29.608	15.66	13.948	23.0973	22.004	23.1473	21.734	859	148	8	60.806	363	57	288	65	67	17	52	1464	17	30	9	5	12
		33.9303	-2.05527	1156	770	1634	5569	0.05569	Arid	20402	30.764	22.5738	11.9057	85.6523	62.3767	29.5	15.6	13.9	23.0547	21.938	23.0573	21.638	873	150	8	61.3029	368	56	292	63	68	15	56	1462	17	28	8	6	12
		33.8697	-2.1697	1141	767	1633	5566	0.05566	Arid	20076	30.396	22.8742	11.4543	84.6713	59.4327	29.552	16.024	13.528	23.24	22.2987	23.3553	21.9933	901	148	6	61.5246	378	52	194	65	64	15	49	1469	17	35	9	1	11
		33.9592	-2.0509	1156	765	1642	5505	0.05505	Arid	20421	30.296	22.66	12.0187	86.1677	61.6997	29.608	15.66	13.948	23.0973	22.004	23.1473	21.734	859	148	8	60.806	363	57	288	65	67	17	52	1464	17	30	9	5	12
		33.8828	-2.0485	1151	777	1632	5618	0.05618	Arid	20387	30.9	22.6715	11.9543	85.4125	62.5687	29.648	15.652	13.996	23.16	22.0527	23.16	21.7367	872	150	8	62.2078	369	52	369	62	68	16	48	1439	21	35	6	4	12
		33.8743	-2.05655	1157	783	1625	5692	0.05692	Arid	20391	30.324	22.7747	11.894	85.225	61.7405	29.716	15.76	13.956	23.2473	22.174	23.2473	21.8533	872	147	8	62.1566	369	50	369	62	67	12	57	1481	17	31	6	4	11
		33.875	-2.04763	1157	783	1625	5692	0.05692	Arid	20391	30.324	22.7747	11.894	85.225	61.7405	29.716	15.76	13.956	23.2473	22.174	23.2473	21.8533	872	147	8	62.1566	369	50	369	62	67	12	57	1481	17	31	6	4	11
		34.1316	-1.98715	1232	787	1645	5653	0.05653	Arid	20375	30.744	22.2468	11.3797	86.7882	57.7262	28.728	15.616	13.112	22.4913	21.392	22.7533	21.392	906	158	12	55.9849	370	77	284	77	65	11	60	1475	16	27	8	6	11
		33.8695	-2.18347	1141	767	1633	5566	0.05566	Arid	20076	30.396	22.8742	11.4543	84.6713	59.4327	29.552	16.024	13.528	23.24	22.2987	23.3553	21.9933	901	148	6	61.5246	378	52	194	65	64	15	49	1469	17	35	9	1	11
		37.558	-3.49643	719	461	1793	3050	0.0305	Arid	17811	32.656	23.4728	10.9957	69.3645	170.195	30.748	14.896	15.852	24.1893	21.4373	25.3213	21.1833	527	123	5	81.3341	271	22	144	26	78	27	38	1429	26	34	8	5	13
		37.5625	-3.52553	705	437	1794	2898	0.02898	Arid	17881	34.96	23.4347	10.6653	69.4177	171.193	30.44	15.076	15.364	24.02	21.3953	25.2053	21.0807	531	118	6	78.4007	269	25	146	29	72	23	46	1456	22	30	8	12	13
		37.5444	-3.47182	719	461	1793	3050	0.0305	Arid	17811	32.656	23.4728	10.9957	69.3645	170.195	30.748	14.896	15.852	24.1893	21.4373	25.3213	21.1833	527	123	5	81.3341	271	22	144	26	78	27	38	1429	26	34	8	5	13
		37.5298	-3.44878	759	527	1781	3514	0.03514	Arid	18019	35.96	23.301	10.7987	67.5592	178.525	30.576	14.592	15.984	24.142	21.1087	25.2807	20.9627	540	131	5	83.4006	282	22	145	29	72	22	41	1434	26	37	7	13	12
		37.5754	-3.65772	806	468	1760	3142	0.03142	Arid	17760	35.412	23.181	9.88	66.4514	177.127	29.912	15.044	14.868	23.9153	21.076	25.1433	20.81	614	139	7	80.7756	317	27	188	28	69	17	50	1460	20	32	6	8	12
		33.8143	-1.5119	1157	780	1596	5764	0.05764	Arid	20035	29.004	23.0952	11.0897	87.7347	50.9659	29.392	16.752	12.64	23.282	22.352	23.554	22.352	905	180	18	62.7204	404	70	259	70	65	14	52	1440	11	33	10	5	12
		35.8551	-3.37417	976	489	1690	3420	0.0342	Arid	18293	32.624	21.9327	10.5233	69.6356	153.808	28.576	13.464	15.112	23.2393	20.17	23.2393	19.6627	584	145	1	90.644	306	7	306	10	65	23	44	1394	21	32	15	6	13
		33.8244	-1.51872	1157	780	1596	5764	0.05764	Arid	20035	29.004	23.0952	11.0897	87.7347	50.9659	29.392	16.752	12.64	23.282	22.352	23.554	22.352	905	180	18	62.7204	404	70	259	70	65	14	52	1440	11	33	10	5	12
		33.9481	-2.01157	1343	841	1589	6261	0.06261	Arid	20280	30.536	21.7938	11.4543	85.9677	60.2554	28.428	15.104	13.324	22.2747	20.8833	22.2933	20.8833	938	159	10	58.3191	384	68	302	68	61	15	56	1457	12	29	10	6	12
		35.8858	-3.37467	980	493	1686	3457	0.03457	Arid	18452	33.888	22.2747	11.268	72.2308	152.991	29.356	13.756	15.6	23.718	20.4633	23.7333	20.0533	555	138	1	91.8188	293	5	209	8	79	20	49	1465	20	31	8	5	13
		34.0144	-1.91208	1373	871	1594	6461	0.06461	Arid	20226	30	21.6857	11.6533	88.096	54.1361	28.22	14.992	13.228	22.0473	20.8987	22.1073	20.8987	973	165	14	54.4121	387	81	295	81	61	15	57	1458	12	28	6	4	12
		33.8728	-2.02657	1207	807	1610	5906	0.05906	Arid	20332	30.756	22.5228	11.7223	86.1177	60.2417	29.272	15.66	13.612	22.9733	21.8907	22.9813	21.6133	897	153	9	61.0724	376	57	299	63	65	12	59	1482	15	28	7	6	11
		33.8747	-2.04755	1157	783	1625	5692	0.05692	Arid	20391	30.324	22.7747	11.894	85.225	61.7405	29.716	15.76	13.956	23.2473	22.174	23.2473	21.8533	872	147	8	62.1566	369	50	369	62	67	12	57	1481	17	31	6	4	11
		35.8815	-3.37383	980	493	1686	3457	0.03457	Arid	18452	33.888	22.2747	11.268	72.2308	152.991	29.356	13.756	15.6	23.718	20.4633	23.7333	20.0533	555	138	1	91.8188	293	5	209	8	79	20	49	1465	20	31	8	5	13
		37.8725	-6.75358	444	935	1742	6331	0.06331	Arid	17237	26.184	24.8393	11.1247	69.4077	170.681	32.484	16.456	16.028	26.3053	22.588	26.6567	22.588	1029	183	15	67.406	452	51	395	51	64	11	48	1437	10	40	7	4	11
		35.9372	-3.69418	1004	564	1678	3980	0.0398	Arid	17897	30.188	22.3045	11.6797	69.8879	171.348	29.924	13.212	16.712	23.8113	20.326	23.9747	19.8273	617	148	1	90.9229	326	7	240	11	76	16	51	1464	22	32	7	6	12
		-112.175	33.4109	303	156	1790	1050	0.0105	Hyper-arid	21262	33	21.866	18.3547	46.0478	804.47	41.84	1.98	39.86	31.4553	25.3993	31.9307	12.4127	185	29	2	49.7217	68	10	50	56	83	37	38	1527	17	24	3	4	14
		-116.867	36.459	10	44	1786	307	0.00307	Hyper-arid	21473	42.904	23.5022	15.2757	36.6077	956.961	44.624	2.896	41.728	14.654	28.0647	35.476	12.0293	61	11	1	52.6673	30	7	8	27	84	28	59	1525	16	11	3	33	17
		-116.56	33.805	370	160	1733	1113	0.01113	Hyper-arid	21110	39.12	19.9483	14.7833	45.0656	679.605	36.392	3.588	32.804	12.0373	25.7493	28.4933	12.0373	210	39	1	67.0199	103	14	32	103	79	24	56	1550	14	19	4	34	14
		-80.2683	25.675	12	1053	1250	10328	0.10328	Arid	19609	54.2476	24.2583	7.64365	47.5464	319.863	31.9571	15.8809	16.0762	27.7508	20.1833	27.9262	20.1833	1472	242	37	58.7772	604	140	572	140	68	44	43	1114	36	12	87	4	18
		-111.883	33.7487	665	302	1671	2142	0.02142	Hyper-arid	21530	33.864	20.3862	17.8623	46.4101	772.556	39.524	1.036	38.488	12.6	23.16	30.02	11.4287	357	46	5	46.3473	121	25	80	119	80	22	62	1592	14	14	1	15	14
		-111.939	31.9517	695	251	1750	1714	0.01714	Hyper-arid	21458	31.268	20.1425	20.0537	50.4876	732.462	39.968	0.248	39.72	28.856	23.108	29.2467	11.3973	293	59	4	69.5456	146	16	117	71	79	24	49	1538	16	26	2	12	13
		-112.729	32.0708	717	231	1648	1656	0.01656	Hyper-arid	21583	29.732	20.4417	16.8167	46.5526	722.191	38.26	2.136	36.124	29.2073	23.0707	29.4147	11.9567	257	49	3	61.7385	115	12	88	70	79	22	47	1548	17	30	4	26	13
		-159.338	22.0118	122	1247	1345	14037	0.14037	Arid	20265	48.6087	23.5777	6.86993	61.5777	160.426	28.9217	17.7652	11.1565	22.4826	25.1935	25.4812	21.6022	1129	225	27	66.1574	549	118	129	441	58	32	27	1316	31	40	24	4	12
		-159.343	22.0165	122	1247	1345	14037	0.14037	Arid	20265	48.6087	23.5777	6.86993	61.5777	160.426	28.9217	17.7652	11.1565	22.4826	25.1935	25.4812	21.6022	1129	225	27	66.1574	549	118	129	441	58	32	27	1316	31	40	24	4	12
		-159.339	22.0117	122	1247	1345	14037	0.14037	Arid	20265	48.6087	23.5777	6.86993	61.5777	160.426	28.9217	17.7652	11.1565	22.4826	25.1935	25.4812	21.6022	1129	225	27	66.1574	549	118	129	441	58	32	27	1316	31	40	24	4	12
		-159.743	21.9754	6	446	1408	3742	0.03742	Arid	20133	49.2529	23.611	6.36814	59.7123	160.757	28.8471	18.1824	10.6647	23.7108	23.5755	25.5245	21.6333	871	140	32	52.187	300	121	214	236	67	28	34	1369	26	37	24	8	13
		-159.689	21.9584	163	649	1399	5475	0.05475	Arid	20258	48.976	22.9113	6.404	59.6054	162.635	28.224	17.48	10.744	21.8033	23.7687	24.846	20.9113	726	120	21	44.3545	285	101	135	239	64	34	23	1365	32	41	21	8	11
		-159.378	21.9226	82	1157	1355	11136	0.11136	Arid	19868	48.6292	23.1566	6.88611	61.5748	160.659	28.5375	17.3542	11.1833	22.0556	24.0285	25.0625	21.1778	1788	264	48	56.921	731	198	205	651	53	33	27	1270	32	39	32	7	12
		-156.847	20.8721	171	546	1361	4753	0.04753	Arid	20416	60.3542	23.1616	8.04201	68.2249	139.409	28.9417	17.1542	11.7875	21.4243	24.4785	24.7785	21.4243	1188	154	50	32.7969	393	205	208	393	63	37	34	1166	39	28	73	15	15
		-110.434	32.0004	1231	318	1574	2395	0.02395	Hyper-arid	21192	37.824	17.4058	17.9537	49.2583	699.104	35.52	-0.928	36.448	25.5327	20.5147	26.1073	9.13333	391	92	5	82.5435	217	25	186	80	77	19	56	1548	12	24	3	19	13
		-110.656	31.6779	1469	407	1463	3294	0.03294	Arid	21096	38.936	16.1982	19.6143	52.3775	663.505	34.68	-2.768	37.448	23.8753	19.102	24.396	8.33467	507	117	6	79.3764	274	32	232	108	75	21	49	1506	18	30	4	18	13
		-65.6333	10.15	74	957	1750	6480	0.0648	Arid	20007	41.752	27.218	8.93467	79.3769	77.2388	32.96	21.704	11.256	27.3233	27.04	28.088	26.2073	1151	160	20	54.3755	467	83	280	160	65	29	40	1428	17	30	14	13	13
		48.9333	14.5333	264	44	1510	344	0.00344	Hyper-arid	23675	57.748	28.2832	9.94833	45.5093	399.586	39.32	17.46	21.86	26.128	27.5127	33.8127	23.7713	34	7	0	62.76	17	3	10	6	81	27	52	1529	18	20	4	50	14
		18.875	-32.125	96	179	1702	1251	0.01251	Hyper-arid	20760	35.232	19.0717	13.92	52.2287	455.515	31.464	4.812	26.652	13.3967	24.362	24.362	13.3967	241	43	5	66.2323	117	18	18	117	72	14	63	1507	9	22	8	11	14

## Sheet: Table S3 (Climate_Correlations)
Code	Description			Pearson Correlations │r│ ≥ 0.7
AET	Actual Evapotranspiration (mm)	Variable	altitude	AET	PET	AI	solar_rad	wind_sp	bio_1	bio_2	bio_3	bio_4	bio_5	bio_6	bio_7	bio_8	bio_9	bio_10	bio_11	bio_12	bio_13	bio_14	bio_15	bio_16	bio_17	bio_18	bio_19
PET	potential evapotranspiration (mm)	altitude	1
AI	Aridity Index	AET	.068*	1
solar_rad	solar radiation (kJ m-2 day-1)	PET	.095**	-.320**	1
wind_sp	wind speed (m s-1)	AI	0.0519477	.915**	-.506**	1
bio_1	Annual Mean Temperature	solar_rad	.182**	-.311**	.366**	-.302**	1
bio_2	Mean Diurnal Range (Mean of monthly (max temp - min temp))	wind_sp	-.347**	-.298**	-.413**	-.108**	.124**	1
bio_3	Isothermality (BIO2/BIO7) (* 100)	bio_1	-.688**	-.092**	.428**	-.176**	.122**	0.00216952	1
bio_4	Temperature Seasonality (standard deviation *100)	bio_2	.605**	-.289**	.449**	-.384**	.390**	-.337**	-.385**	1
bio_5	Max Temperature of Warmest Month	bio_3	.249**	.593**	.215**	.387**	-.262**	-.524**	0.0445289	0.00375967	1
bio_6	Min Temperature of Coldest Month	bio_4	-0.0540031	-.577**	-0.0368165	-.454**	.299**	.289**	-.214**	.402**	-.833**	1
bio_7	Temperature Annual Range (BIO5-BIO6)	bio_5	-.364**	-.546**	.582**	-.590**	.467**	0.00792146	.604**	.325**	-.430**	.544**	1
bio_8	Mean Temperature of Wettest Quarter	bio_6	-.581**	.305**	.132**	.229**	-.202**	-0.0240295	.799**	-.712**	.411**	-.689**	0.0175839	1
bio_9	Mean Temperature of Driest Quarter	bio_7	.276**	-.564**	.221**	-.526**	.434**	0.0245119	-.322**	.777**	-.586**	.883**	.554**	-.823**	1
bio_10	Mean Temperature of Warmest Quarter	bio_8	-.590**	-.136**	.367**	-.201**	.077*	0.00493428	.822**	-.218**	-0.0509253	-.070*	.604**	.596**	-.153**	1
bio_11	Mean Temperature of Coldest Quarter	bio_9	-.739**	0.0514005	.191**	-0.0184929	0.00734185	0.0604723	.857**	-.500**	.075*	-.215**	.421**	.756**	-.390**	.607**	1
bio_12	Annual Precipitation	bio_10	-.683**	-.421**	.383**	-.426**	.299**	.174**	.823**	-.135**	-.437**	.375**	.886**	.361**	.204**	.724**	.696**	1
bio_13	Precipitation of Wettest Month	bio_11	-.509**	.208**	.348**	.085*	-0.042419	-.134**	.881**	-.496**	.438**	-.648**	.208**	.956**	-.677**	.665**	.778**	.462**	1
bio_14	Precipitation of Driest Month	bio_12	-0.00699094	.928**	-.236**	.841**	-.326**	-.403**	-0.00179234	-.284**	.607**	-.540**	-.442**	.345**	-.538**	-.072*	.132**	-.312**	.262**	1
bio_15	Precipitation Seasonality (Coefficient of Variation)	bio_13	0.00112682	.874**	-.192**	.803**	-.253**	-.262**	0.00417858	-.273**	.533**	-.537**	-.426**	.340**	-.526**	-0.030188	.098**	-.303**	.264**	.881**	1
bio_16	Precipitation of Wettest Quarter	bio_14	-0.00969487	.632**	-.192**	.555**	-.402**	-.467**	-0.0372237	-.210**	.438**	-.323**	-.317**	.205**	-.351**	-.099**	.086*	-.225**	.126**	.768**	.456**	1
bio_17	Precipitation of Driest Quarter	bio_15	-0.0139819	-.342**	.298**	-.316**	.170**	.193**	.166**	.117**	-.132**	0.0575991	.248**	0.0422231	.106**	.260**	-0.0298915	.193**	.102**	-.398**	-0.0323665	-.626**	1
bio_18	Precipitation of Warmest Quarter	bio_16	0.00862719	.904**	-.242**	.845**	-.256**	-.300**	-0.0266567	-.241**	.525**	-.500**	-.421**	.297**	-.487**	-0.0550563	.076*	-.311**	.224**	.928**	.973**	.523**	-.128**	1
bio_19	Precipitation of Coldest Quarter	bio_17	-0.0321137	.660**	-.196**	.561**	-.392**	-.477**	0.00402266	-.232**	.461**	-.358**	-.314**	.248**	-.385**	-.072*	.148**	-.206**	.175**	.790**	.493**	.982**	-.647**	.548**	1
		bio_18	.074*	.724**	-.245**	.687**	-.414**	-.304**	-.159**	-.130**	.448**	-.379**	-.415**	.147**	-.359**	-0.043939	-.137**	-.379**	0.0573558	.747**	.691**	.578**	-.186**	.751**	.566**	1
		bio_19	-.128**	.721**	-.189**	.620**	-.305**	-.408**	.090**	-.302**	.461**	-.370**	-.274**	.326**	-.427**	-0.0397432	.280**	-.124**	.256**	.850**	.634**	.832**	-.502**	.683**	.859**	.493**	1
				Spearman Correlations│r│ ≥ 0.7
		Variable	altitude	AET	PET	AI	solar_rad	wind_sp	bio_1	bio_2	bio_3	bio_4	bio_5	bio_6	bio_7	bio_8	bio_9	bio_10	bio_11	bio_12	bio_13	bio_14	bio_15	bio_16	bio_17	bio_18	bio_19
		altitude	1
		AET	0.0502651	1
		PET	.279**	-.388**	1
		AI	-0.010987	.981**	-.525**	1
		solar_rad	.168**	-.322**	.367**	-.368**	1
		wind_sp	-.504**	-.204**	-.381**	-.113**	0.0666193	1
		bio_1	-.582**	-.232**	.374**	-.261**	.103**	.070*	1
		bio_2	.577**	-.315**	.476**	-.393**	.352**	-.311**	-.346**	1
		bio_3	.297**	.514**	.228**	.425**	-.158**	-.472**	-0.00753226	0.0370345	1
		bio_4	0.0482013	-.582**	0.0489223	-.548**	.348**	.198**	-.143**	.439**	-.817**	1
		bio_5	-.227**	-.547**	.599**	-.608**	.416**	-.070*	.641**	.336**	-.308**	.465**	1
		bio_6	-.563**	.260**	0.0404106	.253**	-.246**	0.0496854	.725**	-.682**	.357**	-.658**	0.0626875	1
		bio_7	.335**	-.591**	.338**	-.623**	.427**	-.067*	-.200**	.803**	-.471**	.831**	.521**	-.760**	1
		bio_8	-.559**	-.302**	.348**	-.316**	.075*	0.0631675	.807**	-.151**	-.145**	0.0525999	.721**	.535**	-0.0353264	1
		bio_9	-.690**	0.0506517	0.0575563	0.0447904	-.079*	.129**	.825**	-.554**	0.0607006	-.366**	.339**	.814**	-.468**	.612**	1
		bio_10	-.594**	-.445**	.365**	-.461**	.225**	.157**	.866**	-.127**	-.335**	.230**	.849**	.433**	.125**	.879**	.667**	1
		bio_11	-.497**	.104**	.285**	0.0651759	-.098**	-0.0632759	.858**	-.464**	.375**	-.556**	.318**	.936**	-.554**	.652**	.839**	.586**	1
		bio_12	0.00839513	.975**	-.388**	.959**	-.351**	-.216**	-.202**	-.316**	.523**	-.587**	-.525**	.291**	-.599**	-.273**	.076*	-.421**	.138**	1
		bio_13	0.0553601	.890**	-.237**	.859**	-.265**	-.222**	-.203**	-.248**	.502**	-.545**	-.470**	.261**	-.537**	-.253**	0.0169728	-.395**	.116**	.905**	1
		bio_14	0.00589106	.531**	-.383**	.543**	-.421**	-.183**	-.167**	-.238**	.234**	-.297**	-.352**	.175**	-.363**	-.161**	0.0566827	-.297**	.071*	.556**	.288**	1
		bio_15	-0.0215877	-.352**	.363**	-.357**	.205**	.127**	.122**	.161**	-.100**	.128**	.212**	-0.0352867	.174**	.222**	-.097**	.199**	0.00545963	-.372**	-0.0393866	-.798**	1
		bio_16	0.0436984	.930**	-.327**	.910**	-.286**	-.248**	-.233**	-.248**	.482**	-.514**	-.480**	.224**	-.518**	-.266**	0.00574792	-.410**	.077*	.948**	.973**	.361**	-.141**	1
		bio_17	-0.0149747	.611**	-.392**	.617**	-.359**	-.206**	-.158**	-.250**	.253**	-.334**	-.358**	.183**	-.405**	-.182**	.112**	-.293**	.085*	.638**	.370**	.943**	-.826**	.444**	1
		bio_18	.108**	.775**	-.289**	.762**	-.405**	-.207**	-.334**	-.097**	.476**	-.420**	-.452**	.092**	-.387**	-.240**	-.178**	-.462**	-0.0437727	.797**	.756**	.413**	-.194**	.797**	.438**	1
		bio_19	-.153**	.685**	-.483**	.707**	-.293**	-.140**	-.124**	-.370**	.204**	-.363**	-.352**	.254**	-.481**	-.168**	.252**	-.217**	.119**	.707**	.491**	.749**	-.683**	.577**	.809**	.449**	1
		**. Correlation is significant at the 0.01 level (2-tailed).
		*. Correlation is significant at the 0.05 level (2-tailed).
		Non-Significant correlation
		Correlation │r│ ≥ 0.7
		Selected Variables			n=866

## Sheet: Table S4 (Soil_Correlations)
Code	Description	Pearson Correlations│r│ ≥ 0.7											Spearman Correlations │r│ ≥ 0.7
BLD	Bulk density in kg/ cubic-meter	Variable	PHIHOX	SLTPPT	SNDPPT	BLD	CEC	CLYPPT	ORCDRC	CRFVOL	AWCh		Variable	PHIHOX	SLTPPT	SNDPPT	BLD	CEC	CLYPPT	ORCDRC	CRFVOL	AWCh
CEC	Cation exchange capacity in cmolc/kg	PHIHOX	1										PHIHOX	1
CLYPPT	Soil texture fraction clay in percent	SLTPPT	0.0320646	1									SLTPPT	0.0638474	1
CRFVOL	Coarse fragments volumetric in percent	SNDPPT	.123**	-.813**	1								SNDPPT	.104**	-.821**	1
ORCDRC	Soil organic carbon content in g per kg	BLD	.417**	-.457**	.535**	1							BLD	.425**	-.549**	.624**	1
PHIHOX	Soil pH x 10 in H2O	CEC	.266**	.746**	-.658**	-.444**	1						CEC	.248**	.770**	-.709**	-.536**	1
SLTPPT	Soil texture fraction silt in percent	CLYPPT	-.240**	.207**	-.736**	-.368**	.241**	1					CLYPPT	-.277**	.273**	-.740**	-.440**	.324**	1
SNDPPT	Soil texture fraction sand in percent	ORCDRC	-.284**	.606**	-.599**	-.835**	.555**	.304**	1				ORCDRC	-.290**	.683**	-.706**	-.825**	.601**	.419**	1
AWCh	Available soil water capacity	CRFVOL	.283**	.451**	-.292**	-.165**	.501**	-0.0299581	.312**	1			CRFVOL	.276**	.492**	-.335**	-.312**	.484**	-0.0131016	.423**	1
		AWCh	0.0142971	.176**	0.0494317	-.568**	-0.0122499	-.286**	.396**	.108**	1		AWCh	.089**	.174**	.089**	-.304**	-0.0228461	-.318**	.183**	.199**	1
		**. Correlation is significant at the 0.01 level (2-tailed).
		Non-Significant correlation
		Correlation │r│ ≥ 0.7
		Selected Variables			n=866

## Sheet: Table S5 (Biome_Data)
Biome_Code#	Longitude	Latitude	Invasion_Suitability		WWF_Biome_Code#	Biome Name	Number of grid cells (Suit. ≥ 0.5)
1	-64.8125	17.77	0.69245		1	Tropical and Subtropical Moist Broadleaf Forests	15266
1	-61.8542	17.0617	0.78137		2	Tropical and Subtropical Dry Broadleaf Forests	15119
1	-88.6875	18.1033	0.57339		3	Tropical and Subtropical Coniferous Forests	832
1	-88.8542	17.895	0.53682		4	Temperate Broadleaf and Mixed Forests	0
1	-88.6875	18.145	0.53594		5	Temperate Conifer Forests	0
1	-88.4792	18.4367	0.71944		6	Boreal Forests/Taiga	0
1	-88.4375	18.4367	0.71513		7	Tropical and subtropical grasslands, savannas, and shrublands	52896
1	-88.3542	18.4367	0.7112		8	Temperate Grasslands, Savannas, and Shrublands	0
1	-88.3542	18.4783	0.70842		9	Flooded Grasslands and Savannas	5322
1	-88.4375	18.4783	0.70477		10	Montane Grasslands and Shrublands	911
1	-88.3125	18.4783	0.70325		11	Tundra	0
1	-88.3958	18.4783	0.69432		12	Mediterranean Forests, Woodlands, and Scrub	1012
1	-88.5208	18.395	0.69415		13	Deserts and Xeric Shrublands	23713
1	-88.3958	18.4367	0.6929		14	Mangroves	2232
1	-88.5208	18.3533	0.67161		98	Lakes	98
1	-88.2708	17.9367	0.66558		99	Rock and Ice	0
1	-88.3125	18.02	0.663
1	-88.2708	17.895	0.66105
1	-88.3125	17.9367	0.65536
1	-88.3125	18.0617	0.65275
1	-88.2708	17.8117	0.64996
1	-88.2708	17.9783	0.6492
1	-88.4792	18.0617	0.64495
1	-88.3542	18.02	0.64468
1	-88.3125	17.7283	0.63868
1	-88.3542	18.0617	0.63261
1	-88.2708	17.77	0.63131
1	-88.3542	17.9783	0.63026
1	-88.4375	18.395	0.62947
1	-88.3125	17.9783	0.62709
1	-88.3125	17.6867	0.62463
1	-88.2708	17.7283	0.61842
1	-88.4375	18.3533	0.61696
1	-88.5625	18.3117	0.61247
1	-88.4375	18.02	0.60948
1	-88.3958	18.02	0.59832
1	-88.9792	17.8533	0.59558
1	-88.3542	17.9367	0.59456
1	-88.4792	17.9783	0.59394
1	-88.4792	18.145	0.59252
1	-88.3958	18.395	0.59124
1	-88.5208	18.2283	0.58865
1	-88.3958	18.0617	0.58549
1	-88.3542	18.145	0.58483
1	-88.3958	18.145	0.58105
1	-88.4375	18.1033	0.58009
1	-88.4792	18.02	0.57951
1	-88.6458	18.145	0.5775
1	-88.4792	18.1867	0.57671
1	-88.3125	17.645	0.57339
1	-88.4792	18.1033	0.57271
1	-88.3542	18.1033	0.5707
1	-88.4375	18.1867	0.56922
1	-88.5625	18.1867	0.56706
1	-88.3542	17.895	0.56601
1	-88.9375	17.9367	0.56517
1	-88.5208	18.1867	0.56379
1	-88.8125	17.7283	0.55841
1	-88.9792	17.8117	0.55702
1	-88.3958	17.9367	0.55248
1	-88.4375	18.0617	0.552
1	-88.3958	17.9783	0.55198
1	-88.8125	17.9367	0.55189
1	-88.7292	18.02	0.55014
1	-88.7708	17.9367	0.55011
1	-88.4792	18.395	0.54983
1	-88.3958	17.8533	0.54906
1	-88.4375	17.6033	0.54838
1	-88.9375	17.8117	0.54758
1	-88.8958	17.5617	0.54725
1	-89.0208	17.6867	0.54527
1	-88.7292	17.6033	0.54455
1	-88.8958	17.8117	0.54451
1	-88.4792	18.3533	0.54326
1	-88.7708	17.645	0.5419
1	-88.7708	17.6867	0.54185
1	-88.7708	17.5617	0.53798
1	-88.5625	17.8117	0.53669
1	-88.6875	17.7283	0.5363
1	-88.4375	17.9783	0.53314
1	-89.1042	17.5617	0.53082
1	-88.6042	17.9783	0.53029
1	-88.9792	17.77	0.52894
1	-88.9375	17.645	0.52588
1	-88.8958	17.7283	0.52467
1	-88.7708	17.895	0.52275
1	-88.8958	17.6867	0.52188
1	-88.8958	17.645	0.52114
1	-89.0208	17.7283	0.52112
1	-88.6875	17.6033	0.52106
1	-88.2708	17.0617	0.52062
1	-88.9375	17.77	0.52017
1	-89.0625	17.77	0.5199
1	-88.5625	17.7283	0.51844
1	-88.4375	17.645	0.51713
1	-88.3958	17.895	0.51607
1	-88.7708	17.7283	0.51492
1	-88.9375	17.7283	0.51405
1	-88.8542	17.6033	0.51388
1	-88.6875	17.645	0.51238
1	-88.9792	17.6033	0.51168
1	-88.8958	17.77	0.51106
1	-89.1042	17.4783	0.51052
1	-88.8542	17.645	0.50932
1	-88.8542	17.8533	0.50849
1	-89.0625	17.6867	0.50762
1	-88.5625	18.1033	0.50736
1	-88.6042	18.1033	0.50665
1	-89.1042	17.52	0.50595
1	-89.0625	17.645	0.50517
1	-88.4375	17.895	0.50372
1	-88.9792	17.6867	0.50358
1	-88.9375	17.6033	0.50302
1	-88.8125	17.895	0.5027
1	-88.4792	18.3117	0.50169
1	-89.1042	17.6033	0.5006
1	-42.9375	-2.56333	0.6498
1	-42.9792	-2.605	0.64392
1	-42.8958	-2.52167	0.64298
1	-43.0208	-2.56333	0.63695
1	-43.1875	-2.39667	0.62864
1	-42.9792	-2.56333	0.62525
1	-42.9375	-2.52167	0.62485
1	-42.8958	-2.56333	0.62276
1	-43.0625	-2.48	0.61928
1	-42.8542	-2.56333	0.61908
1	-42.9375	-2.605	0.61303
1	-42.9792	-2.48	0.61162
1	-42.8958	-2.605	0.59791
1	-43.1042	-2.48	0.5952
1	-42.8542	-2.605	0.59027
1	-42.9792	-2.64667	0.58673
1	-43.1042	-2.52167	0.57288
1	-43.0208	-2.605	0.5634
1	-43.1875	-2.52167	0.56317
1	-42.9375	-2.64667	0.56311
1	-43.0208	-2.52167	0.56181
1	-42.8542	-2.64667	0.56115
1	-43.1458	-2.52167	0.55923
1	-42.8125	-2.56333	0.55542
1	-44.8125	-3.27167	0.55622
1	-42.6875	-3.81333	0.59577
1	-41.6875	-2.855	0.61594
1	-41.8125	-2.81333	0.56642
1	-40.7292	-2.855	0.56272
1	-40.9792	-2.89667	0.55969
1	-36.7292	-7.89667	0.69388
1	-36.7708	-7.93833	0.68933
1	-36.7292	-7.93833	0.68769
1	-36.7292	-7.98	0.68237
1	-36.6875	-7.89667	0.67278
1	-36.7708	-7.98	0.66725
1	-36.6875	-7.93833	0.66359
1	-36.8125	-8.02167	0.65008
1	-36.6458	-7.89667	0.64993
1	-36.6042	-7.89667	0.64916
1	-36.8542	-8.06333	0.64357
1	-36.5208	-7.81333	0.64254
1	-36.5625	-7.855	0.63875
1	-36.8125	-7.98	0.63768
1	-36.5208	-7.855	0.63474
1	-36.5625	-7.81333	0.631
1	-36.6458	-7.855	0.62452
1	-36.6042	-7.855	0.6231
1	-36.8542	-8.02167	0.62165
1	-36.5208	-7.89667	0.59967
1	-36.5625	-7.89667	0.59532
1	-36.6458	-7.93833	0.5894
1	-36.8958	-8.02167	0.58404
1	-36.8958	-8.06333	0.56751
1	-36.4375	-8.02167	0.6379
1	-36.4375	-7.98	0.6261
1	-36.3958	-7.98	0.62357
1	-36.0625	-8.02167	0.60835
1	-36.3958	-8.02167	0.6082
1	-36.2708	-7.98	0.59905
1	-36.3958	-7.93833	0.59675
1	-36.2292	-7.93833	0.59429
1	-36.3542	-7.98	0.58998
1	-36.2292	-7.98	0.58862
1	-36.4375	-8.06333	0.58568
1	-36.1875	-7.98	0.58206
1	-36.3542	-7.93833	0.5766
1	-36.3542	-8.06333	0.5728
1	-36.2708	-7.93833	0.57181
1	-36.0208	-7.98	0.56968
1	-36.3125	-7.98	0.56393
1	-36.1042	-8.02167	0.56358
1	-36.2708	-8.02167	0.56288
1	-35.8542	-8.105	0.59641
1	-35.8958	-8.105	0.59144
1	-35.8542	-8.18833	0.568
1	-35.9792	-8.14667	0.56604
1	-36.0208	-8.14667	0.55647
1	-35.8542	-8.14667	0.55642
1	-76.2708	3.22833	0.7951
1	-76.2708	3.35333	0.76692
1	-76.2708	3.60333	0.76512
1	-76.3125	3.22833	0.75584
1	-76.2292	3.60333	0.75431
1	-76.3125	4.18667	0.74582
1	-76.2708	3.645	0.74227
1	-76.2292	3.68667	0.73698
1	-76.3958	3.10333	0.73144
1	-76.2292	3.35333	0.73035
1	-76.2292	3.56167	0.72937
1	-76.2292	3.395	0.72929
1	-76.2292	3.22833	0.72674
1	-76.2708	3.27	0.72647
1	-76.1458	4.145	0.7243
1	-76.3125	3.31167	0.7221
1	-76.2708	3.18667	0.72008
1	-76.3958	3.06167	0.71749
1	-76.1458	4.06167	0.7173
1	-76.0208	4.27	0.71349
1	-76.4792	3.645	0.70982
1	-76.2708	3.72833	0.70981
1	-76.2708	3.56167	0.70905
1	-76.2292	4.31167	0.70574
1	-75.8958	6.77	0.70517
1	-75.8958	6.56167	0.7037
1	-76.2708	3.77	0.7027
1	-76.3125	3.145	0.70082
1	-76.2292	3.31167	0.70031
1	-75.9375	4.56167	0.69794
1	-76.0208	4.18667	0.69595
1	-76.2708	3.895	0.69473
1	-75.8125	4.395	0.69424
1	-76.1042	4.10333	0.69422
1	-75.9375	4.52	0.69318
1	-75.7708	6.395	0.69192
1	-76.2292	3.52	0.69107
1	-76.2708	3.52	0.68974
1	-76.0208	4.22833	0.68926
1	-75.8958	6.60333	0.68906
1	-76.2292	3.645	0.68869
1	-75.8958	6.52	0.68822
1	-76.2708	3.395	0.6876
1	-76.2292	3.27	0.68706
1	-76.0625	4.18667	0.68655
1	-75.8125	4.35333	0.68596
1	-76.3542	3.10333	0.6851
1	-72.8542	6.60333	0.79673
1	-72.9375	6.72833	0.79475
1	-72.9375	6.68667	0.79299
1	-72.8958	6.68667	0.791
1	-73.0208	6.81167	0.79035
1	-72.9792	6.81167	0.7902
1	-72.7292	6.56167	0.78139
1	-72.6875	6.52	0.78003
1	-72.9792	6.85333	0.7634
1	-73.1458	6.77	0.76101
1	-73.1458	6.81167	0.75835
1	-72.9792	6.77	0.75698
1	-73.1875	6.81167	0.756
1	-73.1875	6.77	0.75117
1	-73.2708	6.52	0.74883
1	-72.6875	6.47833	0.7455
1	-72.8125	6.56167	0.7446
1	-72.9792	6.72833	0.74096
1	-72.6458	6.43667	0.73942
1	-73.2292	6.52	0.73816
1	-73.1042	6.72833	0.72692
1	-73.0208	6.77	0.72653
1	-72.8958	6.645	0.7222
1	-72.6458	6.31167	0.71788
1	-73.2292	6.72833	0.71039
1	-72.6458	6.27	0.70558
1	-72.8542	6.56167	0.69988
1	-72.6458	6.35333	0.69636
1	-73.1875	6.56167	0.69602
1	-73.5625	5.60333	0.69382
1	-73.6042	5.60333	0.6894
1	-73.0625	6.72833	0.68847
1	-73.1875	6.85333	0.68846
1	-73.1875	6.72833	0.68718
1	-73.2708	6.645	0.68463
1	-64.6458	18.4367	0.57362
1	-43.1875	-2.43833	0.55334
1	-43.1458	-2.43833	0.55094
1	-43.1042	-2.43833	0.54898
1	-43.0208	-2.64667	0.54613
1	-43.0625	-2.56333	0.54534
1	-42.9792	-2.68833	0.53347
1	-42.8958	-2.64667	0.53083
1	-43.2292	-2.39667	0.52462
1	-43.0208	-2.48	0.50801
1	-43.1875	-2.48	0.50409
1	-43.1458	-2.48	0.5022
1	-39.0208	-4.27167	0.50896
1	-38.8125	-11.73	0.54471
1	-38.8125	-11.7717	0.5379
1	-72.9375	10.645	0.72683
1	-72.5625	11.1033	0.71656
1	-72.8958	10.77	0.71577
1	-72.9375	10.6867	0.71546
1	-72.8542	10.77	0.71515
1	-72.8542	10.7283	0.71116
1	-72.8125	10.8117	0.70574
1	-72.8958	10.7283	0.70251
1	-72.9792	10.6867	0.69818
1	-73.0625	10.52	0.69444
1	-72.8542	10.8117	0.69443
1	-72.5208	11.1033	0.69306
1	-72.3125	11.1867	0.69298
1	-72.7708	10.895	0.69287
1	-72.8958	10.6867	0.6868
1	-72.7708	10.8533	0.68656
1	-73.0208	10.6033	0.68612
1	-72.5625	11.0617	0.68562
1	-76.0208	9.31167	0.78455
1	-76.1458	9.22833	0.76813
1	-76.1875	9.10333	0.74907
1	-76.1042	9.27	0.74439
1	-76.0208	9.35333	0.7283
1	-76.0625	9.22833	0.7222
1	-75.9375	9.31167	0.72206
1	-76.0625	9.27	0.71972
1	-75.6458	8.93667	0.71468
1	-76.1458	9.145	0.71349
1	-76.1042	9.22833	0.71127
1	-76.1042	9.06167	0.70888
1	-75.7708	8.85333	0.7088
1	-76.0625	8.60333	0.70842
1	-76.1458	9.10333	0.70716
1	-76.1458	8.93667	0.70688
1	-76.2292	8.97833	0.70478
1	-76.1458	9.18667	0.70156
1	-76.6042	8.72833	0.70089
1	-75.8125	9.02	0.70073
1	-75.6875	9.145	0.69843
1	-75.8958	9.18667	0.69834
1	-75.2708	10.0617	0.69785
1	-76.0625	9.02	0.69771
1	-75.9792	9.35333	0.69738
1	-75.9375	8.77	0.69356
1	-76.2292	9.06167	0.69331
1	-75.7708	9.06167	0.69312
1	-75.8542	9.145	0.691
1	-74.6042	5.895	0.69089
1	-74.6042	5.93667	0.69078
1	-75.9375	9.27	0.68939
1	-75.8542	9.06167	0.68848
1	-75.8958	9.22833	0.68659
1	-75.7708	9.10333	0.6852
1	-75.8542	9.10333	0.68456
1	-39.7292	-3.73	0.52766
1	-36.1042	-8.52167	0.51088
1	-36.1042	-8.605	0.50755
1	-36.0625	-8.52167	0.50155
1	-77.3125	1.72833	0.72693
1	-76.2708	4.60333	0.72495
1	-76.2292	4.60333	0.7012
1	-63.7292	-0.354999	0.52302
1	-44.9792	-3.18833	0.50477
1	-41.8125	-2.77167	0.52794
1	-40.9375	-2.89667	0.55017
1	-41.0208	-2.89667	0.54683
1	-41.1875	-2.89667	0.52871
1	-35.2292	-5.77167	0.52274
1	-35.3542	-5.355	0.51555
1	-35.2708	-5.81333	0.54167
1	-35.3542	-7.355	0.51456
1	-35.5208	-7.39667	0.50304
1	-36.8542	-7.98	0.52312
1	-36.1875	-7.89667	0.55247
1	-36.1042	-7.98	0.53638
1	-36.3958	-8.06333	0.53534
1	-36.1875	-7.93833	0.52813
1	-36.3125	-7.93833	0.52783
1	-36.2708	-7.89667	0.51966
1	-36.3125	-8.02167	0.51635
1	-36.1458	-7.98	0.50912
1	-36.1458	-7.93833	0.50882
1	-36.3125	-8.06333	0.50731
1	-36.3125	-7.89667	0.50372
1	-36.2708	-8.06333	0.50296
1	-35.7292	-8.23	0.53935
1	-35.8125	-8.14667	0.53832
1	-35.9792	-8.105	0.53112
1	-35.7292	-8.105	0.52777
1	-35.8125	-8.18833	0.5164
1	-35.9792	-8.18833	0.50591
1	-39.1042	-12.0633	0.53022
1	-39.3958	-11.9383	0.52139
1	-39.2708	-11.98	0.51192
1	-39.1042	-12.105	0.51135
1	-39.2708	-12.0217	0.50923
1	-39.0208	-12.3967	0.50595
1	-39.1875	-11.9383	0.50503
1	-39.3125	-12.0217	0.50438
1	-63.3958	-0.563333	0.51151
1	105.063	11.9783	0.54599
1	19.8125	5.10333	0.5497
1	20.1458	4.895	0.51529
1	29.3125	-3.14667	0.81043
1	29.0625	-2.855	0.76662
1	29.1875	-2.98	0.75227
1	29.2708	-3.14667	0.74839
1	29.0625	-2.89667	0.74334
1	29.1458	-2.98	0.73565
1	29.2708	-3.18833	0.73343
1	29.1042	-2.93833	0.73289
1	29.1042	-2.89667	0.73174
1	29.1458	-2.93833	0.73031
1	29.3125	-3.18833	0.70716
1	29.3125	-3.23	0.70532
1	29.0625	-2.77167	0.68966
1	29.2708	-3.105	0.68817
1	29.2708	-3.27167	0.68408
1	29.0208	-2.77167	0.67772
1	29.3542	-3.27167	0.67166
1	29.2708	-3.23	0.670262
1	29.2292	-3.02167	0.66967
1	29.0625	-2.81333	0.66905
1	29.3125	-3.27167	0.66635
1	29.3542	-3.14667	0.66348
1	29.3542	-3.23	0.65944
1	29.2292	-3.14667	0.65517
1	29.0208	-2.81333	0.64991
1	29.1042	-2.855	0.6439
1	29.3542	-3.18833	0.63989
1	29.3125	-3.31333	0.60687
1	29.2292	-3.18833	0.59352
1	29.3542	-3.31333	0.59304
1	29.2292	-2.98	0.57298
1	29.3542	-3.105	0.56459
1	29.3542	-3.355	0.56249
1	29.1042	-2.81333	0.55925
1	29.3125	-3.105	0.54688
1	29.0625	-2.73	0.54414
1	29.2708	-3.06333	0.53953
1	29.2708	-3.31333	0.52197
1	29.1458	-2.89667	0.51303
1	72.4792	-7.31333	0.64225
1	-84.0625	9.93667	0.5263
1	-73.8125	10.3117	0.57455
1	-73.3958	10.5617	0.55125
1	-73.1875	10.895	0.51215
1	-77.1458	21.645	0.79154
1	-77.1458	21.6033	0.74134
1	-77.2292	21.6033	0.7413
1	-77.1875	21.6033	0.74083
1	-77.3542	21.6867	0.73546
1	-77.3542	21.7283	0.73136
1	-77.2292	21.645	0.72426
1	-77.3125	21.645	0.69273
1	-77.2708	21.6867	0.69226
1	-77.2708	21.645	0.68808
1	-77.8542	21.77	0.65256
1	-77.8958	21.8117	0.61329
1	-77.9792	21.77	0.61215
1	-77.9375	21.77	0.59826
1	-82.9792	21.7283	0.60767
1	-82.8958	21.645	0.6134
1	-82.7292	21.6867	0.67709
1	-77.5625	20.8533	0.65882
1	-77.6458	20.9367	0.6425
1	-77.6458	21.1033	0.63798
1	-77.6875	20.9367	0.62881
1	-77.7292	20.895	0.6288
1	-77.6875	20.895	0.62624
1	-77.7292	20.9783	0.625
1	-77.6458	20.9783	0.61986
1	-77.7708	20.895	0.6198
1	-77.6042	21.0617	0.61945
1	-77.6458	20.895	0.61497
1	-77.6458	20.8533	0.60985
1	-77.6458	21.0617	0.60933
1	-77.8542	21.0617	0.59933
1	-77.7292	21.1033	0.59828
1	-76.0208	21.0617	0.7847
1	-76.3542	21.2283	0.75517
1	-76.1458	21.1033	0.74385
1	-76.3958	21.2283	0.74105
1	-76.1042	21.1033	0.7369
1	-76.3125	21.1867	0.73537
1	-76.2708	21.1867	0.72936
1	-76.1875	21.145	0.72293
1	-76.2292	21.145	0.71806
1	-76.4375	21.2283	0.69266
1	-76.2292	21.1867	0.69118
1	-75.8958	6.31167	0.68248
1	-75.9792	4.43667	0.68246
1	-75.8958	6.27	0.68242
1	-76.3542	4.18667	0.67728
1	-76.0625	4.22833	0.67582
1	-75.8958	4.72833	0.67476
1	-76.2292	3.43667	0.67288
1	-76.4792	3.02	0.67272
1	-76.2708	3.31167	0.67196
1	-76.5625	3.395	0.67163
1	-76.2708	3.81167	0.67052
1	-76.1458	4.10333	0.66873
1	-75.8542	4.395	0.66811
1	-75.9792	4.22833	0.667
1	-76.5208	3.02	0.66676
1	-76.3125	3.27	0.66618
1	-76.3542	3.06167	0.66525
1	-75.9792	4.27	0.66392
1	-75.9375	5.06167	0.66264
1	-76.1042	4.56167	0.65955
1	-76.2708	3.43667	0.65935
1	-76.3125	3.60333	0.65933
1	-75.7708	4.395	0.65884
1	-75.8958	6.85333	0.65728
1	-75.8958	5.10333	0.65664
1	-76.0208	4.10333	0.65587
1	-75.8542	4.35333	0.65391
1	-76.5208	2.97833	0.65328
1	-76.1042	4.18667	0.65206
1	-75.8958	5.85333	0.65136
1	-76.0208	4.43667	0.65116
1	-75.8542	5.145	0.64995
1	-75.9375	4.47833	0.64799
1	-75.7708	6.35333	0.64729
1	-76.1458	4.52	0.64697
1	-76.5625	3.43667	0.63959
1	-76.0208	4.145	0.63958
1	-76.1875	4.02	0.63926
1	-75.7708	4.47833	0.63865
1	-76.2708	3.85333	0.63806
1	-76.2292	3.72833	0.63775
1	-75.9375	4.43667	0.63759
1	-75.8958	4.68667	0.63558
1	-75.7292	6.43667	0.63408
1	-75.9375	6.18667	0.63363
1	-76.2292	3.47833	0.63317
1	-76.4375	3.06167	0.63206
1	-75.8125	4.68667	0.63037
1	-76.6458	3.10333	0.63002
1	-76.2292	4.35333	0.62783
1	-75.7708	4.43667	0.62442
1	-75.8125	5.18667	0.62374
1	-75.7708	4.97833	0.62325
1	-75.8958	6.395	0.62291
1	-75.9792	5.02	0.62277
1	-75.8958	4.395	0.61992
1	-75.8542	6.60333	0.61933
1	-76.0625	4.27	0.61858
1	-76.0625	4.72833	0.61815
1	-75.8125	4.47833	0.61704
1	-75.8125	5.145	0.61624
1	-75.9792	4.31167	0.61621
1	-76.3958	3.02	0.6129
1	-75.8958	6.645	0.61142
1	-75.9792	4.97833	0.61097
1	-76.1875	4.47833	0.61092
1	-75.8542	4.47833	0.60677
1	-76.1458	4.47833	0.60663
1	-75.9792	4.18667	0.60629
1	-75.8125	4.81167	0.60619
1	-76.0208	4.31167	0.60574
1	-75.7292	4.81167	0.60463
1	-76.3542	4.10333	0.60312
1	-76.1875	3.60333	0.603
1	-76.2292	3.895	0.60255
1	-76.1042	4.06167	0.60202
1	-76.2292	3.18667	0.60136
1	-76.6042	3.22833	0.60132
1	-75.8125	6.145	0.60016
1	-76.1875	3.645	0.60012
1	-75.6042	5.31167	0.60001
1	-75.8542	4.43667	0.59916
1	-75.7708	5.97833	0.59857
1	-75.8958	6.43667	0.59753
1	-75.7292	4.52	0.59697
1	-75.8958	6.22833	0.59446
1	-76.6042	3.145	0.59356
1	-75.7292	5.10333	0.59302
1	-75.9792	5.06167	0.59163
1	-75.8125	4.43667	0.59141
1	-76.0625	4.77	0.59036
1	-75.7708	4.81167	0.59009
1	-76.2292	3.93667	0.5897
1	-75.7708	4.68667	0.58955
1	-76.6042	3.18667	0.58937
1	-76.0208	4.81167	0.58899
1	-76.0625	4.85333	0.58895
1	-76.3125	4.22833	0.58887
1	-76.2708	4.22833	0.58877
1	-75.7708	5.10333	0.58732
1	-75.8958	5.72833	0.58728
1	-76.3542	4.145	0.58708
1	-75.9375	4.35333	0.587
1	-76.5625	3.02	0.58617
1	-75.9792	4.895	0.58567
1	-76.6875	3.02	0.5856
1	-75.4792	5.68667	0.58328
1	-76.1042	4.77	0.58326
1	-76.4375	3.77	0.58274
1	-75.8542	6.93667	0.58267
1	-75.6875	5.72833	0.58244
1	-75.8125	4.56167	0.58154
1	-75.7292	4.43667	0.58104
1	-75.9792	4.395	0.57826
1	-75.8958	5.145	0.57723
1	-75.8542	5.85333	0.5722
1	-76.2292	4.47833	0.57189
1	-76.1458	4.645	0.57152
1	-75.8125	6.85333	0.57121
1	-75.9375	5.81167	0.56893
1	-75.9375	6.77	0.56879
1	-75.7708	5.22833	0.56757
1	-76.2292	3.77	0.56629
1	-75.8958	6.81167	0.56564
1	-75.8958	5.77	0.56392
1	-76.5208	3.56167	0.56392
1	-75.7708	4.52	0.56344
1	-75.8958	5.68667	0.56311
1	-75.9375	5.02	0.56308
1	-75.7708	4.77	0.56298
1	-75.8125	5.10333	0.56294
1	-75.5625	5.645	0.56293
1	-76.4792	2.97833	0.56199
1	-75.8958	4.52	0.56183
1	-76.6875	3.10333	0.56065
1	-75.7708	4.60333	0.56032
1	-76.4792	3.68667	0.56014
1	-75.8542	4.56167	0.55973
1	-76.6875	2.97833	0.5595
1	-75.6042	5.22833	0.55885
1	-76.6042	3.02	0.55863
1	-75.8125	6.35333	0.55804
1	-75.5208	5.645	0.5579
1	-75.8958	5.97833	0.5566
1	-76.3958	3.97833	0.55622
1	-75.8125	4.31167	0.55506
1	-75.6042	5.27	0.55488
1	-75.9792	5.85333	0.55471
1	-75.8958	4.31167	0.55402
1	-76.1042	4.27	0.55324
1	-76.6458	3.06167	0.55288
1	-76.6042	3.06167	0.55276
1	-75.7708	4.93667	0.55142
1	-75.8542	5.18667	0.55109
1	-75.7708	4.35333	0.55105
1	-76.6458	3.02	0.55056
1	-75.9375	5.97833	0.55025
1	-75.9375	4.395	0.54564
1	-76.6875	2.93667	0.54546
1	-76.3542	4.02	0.54392
1	-75.8125	4.77	0.54237
1	-75.7292	6.52	0.54133
1	-76.1875	4.43667	0.53976
1	-75.6458	5.895	0.53967
1	-75.8125	4.645	0.53965
1	-76.3958	4.10333	0.53955
1	-75.8958	6.18667	0.53933
1	-75.9375	6.22833	0.53878
1	-76.4375	3.81167	0.53869
1	-75.8125	5.06167	0.53647
1	-75.7292	4.47833	0.53478
1	-75.8958	6.895	0.53318
1	-76.1875	3.56167	0.53317
1	-75.8125	4.60333	0.53297
1	-75.9375	4.27	0.53277
1	-75.8125	5.02	0.5316
1	-76.5208	3.60333	0.53119
1	-76.1875	3.43667	0.53061
1	-76.0208	4.85333	0.53029
1	-76.1042	4.645	0.52969
1	-76.1458	3.97833	0.52666
1	-75.7292	5.18667	0.52555
1	-75.8125	4.52	0.52438
1	-75.6875	4.81167	0.52404
1	-76.5625	3.35333	0.52106
1	-75.8958	4.35333	0.52106
1	-76.2708	4.27	0.52103
1	-76.5625	2.97833	0.52099
1	-75.9375	6.395	0.51964
1	-75.7708	4.72833	0.51862
1	-75.7708	5.145	0.51818
1	-75.8125	4.27	0.51671
1	-76.6458	3.145	0.51526
1	-76.1875	3.31167	0.51459
1	-76.1458	4.72833	0.51436
1	-75.8542	5.22833	0.50983
1	-76.0208	4.93667	0.50968
1	-76.3125	4.395	0.50908
1	-75.7292	4.93667	0.50907
1	-76.2292	3.81167	0.50896
1	-75.9792	4.145	0.50854
1	-75.6875	4.93667	0.50824
1	-76.1042	4.02	0.50605
1	-75.7708	4.645	0.50446
1	-75.7292	4.395	0.50377
1	-76.2708	3.145	0.50368
1	-75.5625	5.60333	0.50351
1	-75.8958	6.35333	0.5035
1	-76.4375	3.02	0.5035
1	-75.5625	5.47833	0.50333
1	-75.9792	4.35333	0.50207
1	-75.8958	7.02	0.50169
1	-75.8958	5.60333	0.50134
1	-75.7292	4.68667	0.50085
1	-75.7708	4.85333	0.50017
1	-76.1875	4.395	0.50014
1	-77.6458	19.895	0.65247
1	-77.4792	20.0617	0.65152
1	-77.5208	20.0617	0.63319
1	-77.6042	19.9783	0.62643
1	-77.5625	19.9783	0.61494
1	-72.5625	7.895	0.6081
1	-72.5625	7.93667	0.59408
1	-72.4792	7.895	0.58196
1	-72.5208	7.895	0.58098
1	-72.5208	7.93667	0.56937
1	-72.5208	7.97833	0.56496
1	-72.4792	7.93667	0.56297
1	-72.5625	7.85333	0.55064
1	-72.4375	7.97833	0.5354
1	-72.6042	7.85333	0.53282
1	-72.5208	7.85333	0.53218
1	-72.5208	7.81167	0.52835
1	-72.6042	7.895	0.51642
1	-73.1458	6.97833	0.68122
1	-73.2292	6.68667	0.67923
1	-73.1458	6.85333	0.67586
1	-72.6458	6.395	0.67441
1	-73.2708	6.56167	0.67316
1	-72.6875	6.60333	0.66912
1	-73.1458	6.56167	0.66785
1	-72.7292	6.60333	0.66702
1	-73.2708	6.60333	0.66693
1	-75.5625	6.31167	0.66652
1	-73.2708	6.68667	0.66485
1	-73.1458	6.72833	0.66264
1	-73.2292	6.93667	0.65848
1	-75.6042	2.68667	0.65584
1	-73.1875	6.895	0.65469
1	-75.5625	6.27	0.65396
1	-73.2708	6.72833	0.65393
1	-73.5625	5.645	0.6526
1	-73.1458	6.895	0.64936
1	-73.0625	6.77	0.64878
1	-72.6875	6.56167	0.64141
1	-74.3958	4.60333	0.64085
1	-72.7708	6.56167	0.64021
1	-74.4792	4.68667	0.6378
1	-73.2292	6.645	0.63623
1	-75.6042	6.22833	0.63407
1	-72.8125	6.52	0.63389
1	-73.1458	6.93667	0.63028
1	-73.1042	7.06167	0.62816
1	-74.5208	5.56167	0.62775
1	-72.6042	6.43667	0.62756
1	-74.5208	5.60333	0.62595
1	-74.3958	4.35333	0.62563
1	-74.3542	4.60333	0.62534
1	-74.4375	4.645	0.6234
1	-73.2708	6.47833	0.62336
1	-74.5625	5.60333	0.62292
1	-74.7292	6.02	0.62272
1	-74.6875	5.97833	0.62058
1	-74.4375	5.72833	0.62056
1	-73.1042	6.97833	0.61982
1	-72.6458	6.18667	0.61645
1	-73.1042	6.77	0.6158
1	-73.2292	6.60333	0.61576
1	-73.2292	6.56167	0.6154
1	-74.3542	5.85333	0.61441
1	-73.6042	5.645	0.61408
1	-74.4792	5.85333	0.61257
1	-74.6875	6.10333	0.61126
1	-74.4375	5.02	0.60966
1	-73.2292	6.77	0.60939
1	-74.7708	5.35333	0.60904
1	-74.3958	4.395	0.60821
1	-74.7292	5.93667	0.60756
1	-74.7708	5.68667	0.60753
1	-74.4792	4.43667	0.6066
1	-73.1458	6.645	0.60507
1	-74.5208	5.145	0.60478
1	-72.6458	6.22833	0.60431
1	-72.6458	6.47833	0.60259
1	-73.3125	6.47833	0.59835
1	-75.8542	2.43667	0.59807
1	-74.4792	5.72833	0.59774
1	-74.7708	5.47833	0.59649
1	-73.1458	7.06167	0.59572
1	-74.3958	4.645	0.59535
1	-75.6042	6.18667	0.59502
1	-74.4375	5.10333	0.59479
1	-74.4375	5.77	0.59377
1	-74.7708	5.77	0.59341
1	-74.4792	4.27	0.5931
1	-73.9792	6.27	0.59232
1	-73.5625	5.56167	0.5917
1	-74.4792	5.68667	0.59162
1	-74.6875	6.06167	0.59128
1	-74.4792	4.77	0.58998
1	-74.3958	5.81167	0.58992
1	-74.3958	5.77	0.58895
1	-73.6458	5.56167	0.5884
1	-74.4375	5.85333	0.58703
1	-73.3125	6.43667	0.58659
1	-74.5208	5.68667	0.58468
1	-74.4792	5.645	0.58364
1	-73.0625	6.97833	0.58312
1	-74.6875	6.145	0.58163
1	-74.4375	5.68667	0.58084
1	-72.6458	6.145	0.57935
1	-73.5208	8.60333	0.57891
1	-73.1875	6.645	0.5789
1	-73.1875	6.52	0.57821
1	-74.8125	5.56167	0.57792
1	-75.6875	2.60333	0.57786
1	-72.8542	6.645	0.57721
1	-74.6458	6.18667	0.57343
1	-73.1875	6.97833	0.57322
1	-74.4375	4.72833	0.5725
1	-73.1875	7.02	0.57226
1	-74.4792	5.81167	0.57195
1	-74.6875	6.22833	0.57127
1	-74.7708	3.43667	0.57094
1	-73.1875	6.68667	0.57031
1	-74.7292	5.895	0.5692
1	-75.7292	2.27	0.56783
1	-73.5208	5.645	0.5674
1	-74.8125	5.52	0.56519
1	-75.8125	2.10333	0.56462
1	-74.8542	5.31167	0.563
1	-75.5625	6.22833	0.56285
1	-74.3542	5.81167	0.56236
1	-75.6042	2.56167	0.5622
1	-73.1042	6.895	0.56179
1	-74.8125	5.35333	0.56074
1	-72.6875	6.43667	0.56014
1	-74.7292	5.97833	0.56006
1	-75.6042	6.27	0.55876
1	-74.0625	6.18667	0.55844
1	-74.8958	3.27	0.55823
1	-73.1458	7.02	0.55751
1	-73.1042	6.81167	0.55733
1	-74.3542	4.645	0.55719
1	-73.1458	6.27	0.55641
1	-73.1042	7.10333	0.556
1	-74.6042	5.47833	0.55575
1	-75.8542	2.47833	0.5547
1	-74.6042	5.27	0.55464
1	-74.8542	3.35333	0.55416
1	-74.8125	3.43667	0.55298
1	-75.8125	2.18667	0.55295
1	-74.3958	5.10333	0.5528
1	-73.2292	6.895	0.55264
1	-74.7708	5.43667	0.55246
1	-73.6458	5.60333	0.55127
1	-75.6458	2.56167	0.55108
1	-74.3125	6.43667	0.55105
1	-72.6458	6.06167	0.55082
1	-74.5625	4.22833	0.55012
1	-73.1042	6.85333	0.54957
1	-74.6042	5.395	0.54931
1	-74.5625	4.31167	0.54908
1	-75.7292	2.52	0.5488
1	-74.8125	5.895	0.54853
1	-75.8958	2.395	0.54809
1	-74.7708	5.72833	0.54785
1	-74.5208	5.35333	0.54575
1	-75.9375	1.97833	0.5447
1	-74.8125	3.395	0.54379
1	-74.5625	5.395	0.54372
1	-74.1458	6.31167	0.54353
1	-74.0208	6.27	0.54349
1	-74.5625	5.145	0.54204
1	-74.8125	5.60333	0.5418
1	-74.3542	4.395	0.5413
1	-73.5625	5.68667	0.54063
1	-75.8958	2.43667	0.54009
1	-75.3125	2.52	0.53859
1	-74.4375	4.56167	0.53839
1	-74.0625	5.68667	0.53794
1	-75.2292	4.43667	0.53779
1	-73.4792	8.60333	0.53752
1	-73.1042	6.68667	0.53644
1	-73.1042	6.60333	0.53616
1	-74.4375	4.77	0.53604
1	-74.6042	5.43667	0.53493
1	-74.5208	5.645	0.53459
1	-73.5625	8.68667	0.53383
1	-74.8125	5.645	0.53355
1	-74.2708	5.22833	0.53327
1	-74.4792	5.22833	0.53297
1	-75.1875	4.43667	0.53293
1	-74.2292	6.10333	0.53208
1	-75.7708	2.18667	0.53062
1	-74.6875	6.18667	0.53059
1	-74.2708	6.18667	0.52942
1	-73.5208	8.68667	0.52894
1	-75.7708	2.27	0.52878
1	-73.2708	7.31167	0.52636
1	-74.6042	5.02	0.5263
1	-73.1042	6.93667	0.52572
1	-74.8542	5.43667	0.52494
1	-74.2292	6.35333	0.52475
1	-74.2708	6.06167	0.52459
1	-74.8958	5.31167	0.52458
1	-72.8958	6.72833	0.52417
1	-74.5625	4.68667	0.52384
1	-74.7708	5.97833	0.52289
1	-74.7708	6.02	0.52265
1	-73.1458	7.145	0.52202
1	-74.3958	5.72833	0.52078
1	-74.4792	4.72833	0.5199
1	-74.8542	5.35333	0.51948
1	-74.8958	3.31167	0.51948
1	-74.7708	5.93667	0.51831
1	-74.7708	5.81167	0.51825
1	-74.4792	5.43667	0.51702
1	-73.5625	8.645	0.51645
1	-73.6042	8.47833	0.51595
1	-74.3958	5.85333	0.51578
1	-74.4792	5.31167	0.51564
1	-75.5625	6.35333	0.51498
1	-75.8125	1.895	0.51472
1	-74.1875	6.43667	0.51441
1	-74.7708	5.85333	0.5125
1	-75.7292	2.56167	0.51191
1	-75.6458	3.18667	0.51139
1	-74.2292	5.18667	0.5113
1	-73.5625	8.77	0.5106
1	-74.6458	5.395	0.51058
1	-72.8958	6.60333	0.51057
1	-74.4375	4.35333	0.51026
1	-74.4792	5.60333	0.5102
1	-73.5625	8.60333	0.51005
1	-75.3958	2.56167	0.50952
1	-74.8125	5.72833	0.50918
1	-75.6875	2.35333	0.50894
1	-74.4792	4.18667	0.50883
1	-74.5625	6.43667	0.50871
1	-73.6042	8.52	0.50849
1	-74.7708	5.895	0.50829
1	-73.4792	8.645	0.50807
1	-74.6042	4.77	0.50794
1	-73.5208	8.72833	0.50787
1	-74.3542	5.93667	0.50724
1	-74.4792	5.56167	0.50689
1	-74.6042	4.72833	0.50575
1	-73.1458	6.43667	0.50525
1	-74.8125	5.68667	0.50494
1	-73.5625	8.85333	0.50465
1	-74.3542	4.35333	0.50443
1	-73.1875	6.93667	0.50419
1	-73.0625	7.02	0.5041
1	-75.8958	2.02	0.50303
1	-75.0208	4.93667	0.50297
1	-74.8958	3.47833	0.50237
1	-73.1042	7.02	0.5023
1	-74.5208	4.77	0.50187
1	-74.5208	5.52	0.50147
1	-74.4375	5.895	0.50116
1	-73.6042	5.56167	0.50094
1	-73.3125	6.395	0.50086
1	-73.4792	8.56167	0.50065
1	-74.5208	5.47833	0.50018
1	-76.6458	21.2283	0.77386
1	-76.6458	21.3117	0.7701
1	-76.6042	21.27	0.75968
1	-76.7292	21.3533	0.69869
1	-76.7708	21.3533	0.60334
1	-79.3542	22.645	0.66856
1	-79.5208	22.7283	0.6189
1	-78.5625	22.52	0.74416
1	-78.3958	22.52	0.6953
1	-78.5208	22.52	0.68691
1	-78.4792	22.52	0.66351
1	-78.4375	22.52	0.64278
1	-78.3125	22.4783	0.63411
1	-78.1875	22.395	0.65549
1	-78.5625	22.27	0.62191
1	-81.1042	22.2283	0.64835
1	-81.0625	22.1033	0.75813
1	-81.1042	22.1033	0.67121
1	-80.8958	22.0617	0.66056
1	-80.8125	22.0617	0.65076
1	-80.9792	22.0617	0.64847
1	-80.7708	22.0617	0.64276
1	-81.0208	22.0617	0.63946
1	-80.8542	22.0617	0.63551
1	-80.7292	22.0617	0.62477
1	-77.7292	22.02	0.69973
1	-77.7292	21.9783	0.6905
1	-77.7708	22.02	0.64797
1	-77.6875	21.9783	0.62244
1	-77.6875	22.02	0.6075
1	-79.9375	21.77	0.61455
1	-80.0208	21.8117	0.60796
1	-77.5625	21.895	0.72197
1	-82.9375	21.895	0.65171
1	-82.8958	21.8117	0.63328
1	-82.8125	21.8533	0.59917
1	-82.9375	21.6033	0.64658
1	-82.8958	21.6033	0.59486
1	-77.0625	21.5617	0.78239
1	-77.0625	21.52	0.74577
1	-77.0208	21.52	0.72369
1	-77.0208	21.4783	0.72215
1	-77.0208	21.4367	0.70898
1	-77.1042	21.5617	0.70812
1	-76.9792	21.4783	0.70488
1	-77.1042	21.52	0.70062
1	-77.1042	21.4367	0.68968
1	-77.0625	21.4367	0.66618
1	-77.0625	21.4783	0.65815
1	-77.1042	21.4783	0.65465
1	-76.8958	21.395	0.72794
1	-76.9375	21.4367	0.7248
1	-76.9375	21.395	0.71982
1	-75.6458	20.9367	0.76012
1	-75.6458	21.0617	0.75945
1	-75.7708	21.1033	0.75732
1	-75.6875	21.1033	0.73834
1	-75.6458	21.02	0.72113
1	-75.6458	20.9783	0.68022
1	-75.8542	21.1033	0.67259
1	-75.8125	21.1033	0.64516
1	-75.7292	21.1033	0.63866
1	-75.8958	21.1033	0.73914
1	-75.5208	20.6867	0.72722
1	-75.3542	20.7283	0.69864
1	-75.3542	20.645	0.69802
1	-75.3958	20.7283	0.69474
1	-75.3958	20.6867	0.68643
1	-75.4375	20.6867	0.68541
1	-75.4792	20.6867	0.68296
1	-75.3125	20.645	0.68048
1	-75.6458	20.645	0.67852
1	-75.1458	20.645	0.65938
1	-75.1042	20.645	0.65796
1	-75.3958	20.645	0.62897
1	-74.2292	20.27	0.6284
1	-75.6458	20.6033	0.62164
1	-74.3958	20.27	0.6203
1	-74.7708	20.145	0.61454
1	-75.4792	20.395	0.61164
1	-75.3542	20.6033	0.60494
1	-75.2708	20.5617	0.59958
1	-75.6875	20.6033	0.59898
1	-77.1042	20.3117	0.66977
1	-77.3125	20.2283	0.66671
1	-77.1458	20.3117	0.66199
1	-77.2708	20.2283	0.65057
1	-77.1875	20.27	0.64793
1	-77.3542	20.1867	0.60251
1	-75.4792	19.9367	0.683
1	-75.9792	19.9783	0.68047
1	-75.9792	20.0617	0.65323
1	-75.9375	20.0617	0.65252
1	-76.0208	19.9783	0.64686
1	-75.8542	20.1033	0.63629
1	-75.6042	20.1033	0.62975
1	-75.7292	20.1033	0.62808
1	-75.7708	20.1033	0.62351
1	-75.8958	20.1033	0.62183
1	-76.0208	20.1033	0.61575
1	-75.9375	20.02	0.6156
1	-75.7708	20.0617	0.61266
1	-75.6042	20.145	0.61161
1	-76.4375	20.27	0.61131
1	-75.9792	20.1033	0.60844
1	-75.5208	20.0617	0.60798
1	-75.9375	20.1033	0.60738
1	-76.2708	20.145	0.60652
1	-77.0625	19.9367	0.60613
1	-76.3125	20.2283	0.6038
1	-76.6875	20.1867	0.60241
1	-76.1042	20.27	0.60031
1	-75.9375	20.145	0.60019
1	-77.1042	20.0617	0.59823
1	-75.8125	20.1033	0.59732
1	-77.2292	20.0617	0.59665
1	-76.0208	20.0617	0.59551
1	-76.0625	20.2283	0.59322
1	-75.3125	20.0617	0.75244
1	-75.1042	20.145	0.73833
1	-75.3542	19.9783	0.72731
1	-75.3125	20.02	0.7155
1	-75.1875	20.1867	0.7124
1	-75.1042	20.1867	0.71164
1	-75.3125	20.1033	0.71042
1	-75.0625	20.1867	0.70907
1	-75.3542	20.0617	0.70397
1	-75.2708	20.1033	0.70062
1	-75.3542	20.02	0.69034
1	-74.9792	20.1033	0.682
1	-75.1875	20.2283	0.6801
1	-75.2708	20.145	0.67627
1	-75.2292	20.1867	0.67217
1	-75.1458	20.1867	0.6686
1	-74.9792	20.145	0.66333
1	-75.1875	20.145	0.65743
1	-75.0208	20.1867	0.65708
1	-75.2292	20.145	0.65415
1	-75.0208	20.145	0.6423
1	-75.3125	20.145	0.64203
1	-75.1458	20.2283	0.62636
1	-75.2708	20.1867	0.61439
1	-75.0625	20.145	0.59735
1	-75.3958	19.9783	0.59311
1	-77.5625	19.8533	0.65381
1	-77.4375	19.895	0.62482
1	-77.5208	19.8533	0.59632
1	-72.8125	10.77	0.68409
1	-72.4792	11.145	0.68346
1	-72.9792	10.645	0.68231
1	-72.6875	10.9367	0.67726
1	-72.6042	10.9783	0.6753
1	-72.6875	11.02	0.67437
1	-72.9792	10.6033	0.67196
1	-73.1875	10.27	0.67115
1	-73.1458	10.3533	0.66886
1	-72.5625	11.02	0.66718
1	-73.1042	10.4367	0.66522
1	-72.6458	10.9783	0.66472
1	-72.7708	10.77	0.66446
1	-72.6042	11.02	0.66267
1	-72.7292	10.895	0.66063
1	-72.6875	10.9783	0.65993
1	-72.4375	11.1867	0.6595
1	-72.4792	11.1867	0.65949
1	-72.7292	10.8533	0.65681
1	-73.1458	10.395	0.65529
1	-72.3542	11.1867	0.65127
1	-73.0208	10.5617	0.64714
1	-72.8125	10.7283	0.64532
1	-72.8958	10.645	0.64226
1	-72.7708	10.8117	0.64146
1	-72.3958	11.1867	0.63696
1	-73.2292	10.2283	0.63105
1	-72.6042	11.0617	0.62738
1	-73.0625	10.4783	0.62493
1	-73.2292	10.02	0.61615
1	-73.1875	10.2283	0.6133
1	-72.4375	11.145	0.61282
1	-73.1458	10.2283	0.61214
1	-73.1042	10.395	0.60784
1	-73.1458	10.3117	0.60736
1	-73.1875	10.145	0.60704
1	-73.1875	10.1033	0.60439
1	-72.7292	10.8117	0.60395
1	-72.6875	10.895	0.60065
1	-73.1458	10.1867	0.59481
1	-73.1875	9.60333	0.58794
1	-73.1875	9.645	0.58562
1	-72.5208	7.77	0.58338
1	-73.1875	9.85333	0.57922
1	-72.8958	10.6033	0.57688
1	-72.8542	10.645	0.57683
1	-73.1042	10.3533	0.56969
1	-72.9792	10.5617	0.56893
1	-73.0625	10.395	0.56736
1	-72.6458	10.9367	0.56446
1	-73.1875	9.81167	0.56422
1	-72.8542	10.6867	0.56296
1	-72.4792	7.85333	0.56269
1	-73.1458	10.27	0.56199
1	-73.1875	9.68667	0.56004
1	-73.0625	10.4367	0.55921
1	-73.2292	9.77	0.55821
1	-72.9375	10.6033	0.55768
1	-73.1042	10.3117	0.55732
1	-73.2292	9.60333	0.55663
1	-73.1875	10.1867	0.55568
1	-73.3542	9.43667	0.55403
1	-73.1458	10.1033	0.54986
1	-73.0208	10.52	0.54518
1	-73.3958	5.06167	0.54357
1	-72.4792	7.81167	0.54086
1	-73.2708	9.52	0.53903
1	-73.4375	9.35333	0.53639
1	-73.1458	9.645	0.53569
1	-73.3125	9.47833	0.53517
1	-72.7708	10.7283	0.5334
1	-73.2292	9.645	0.53104
1	-73.1458	10.0617	0.52995
1	-73.1875	9.72833	0.52595
1	-73.1458	9.895	0.52512
1	-73.1875	9.895	0.52488
1	-73.0625	10.3533	0.52095
1	-72.8125	10.6867	0.51108
1	-73.1042	10.27	0.50822
1	-73.3958	9.35333	0.50728
1	-73.1875	10.02	0.50203
1	-76.0208	8.81167	0.68383
1	-74.8542	9.81167	0.68334
1	-76.2292	8.68667	0.68289
1	-75.8958	8.81167	0.68184
1	-75.8125	8.72833	0.67867
1	-76.0625	9.31167	0.67818
1	-75.8542	9.02	0.67687
1	-76.0625	8.68667	0.67642
1	-75.6458	8.97833	0.67612
1	-75.8542	8.895	0.67596
1	-75.7708	9.22833	0.67339
1	-76.0625	9.10333	0.67289
1	-76.1458	9.02	0.67253
1	-75.9375	9.10333	0.67117
1	-75.8958	9.27	0.67095
1	-76.0208	8.97833	0.66897
1	-76.1458	8.81167	0.66878
1	-76.1042	8.895	0.66835
1	-75.9792	8.645	0.66774
1	-75.9375	9.35333	0.66749
1	-76.1042	9.18667	0.66738
1	-75.8958	8.645	0.66723
1	-74.8542	9.85333	0.6671
1	-75.9375	9.22833	0.66574
1	-75.8125	8.81167	0.66493
1	-74.6458	5.81167	0.66488
1	-76.1458	8.97833	0.66419
1	-74.6875	5.645	0.66399
1	-75.9792	9.31167	0.66366
1	-74.6042	5.645	0.66342
1	-76.1458	8.85333	0.66287
1	-74.6458	5.68667	0.66208
1	-75.7292	8.85333	0.66196
1	-75.7708	9.18667	0.66127
1	-74.6458	5.77	0.66122
1	-74.8958	9.85333	0.65961
1	-75.7292	9.06167	0.65888
1	-76.0208	9.145	0.6584
1	-76.1042	8.85333	0.6578
1	-74.6042	5.56167	0.65709
1	-76.1042	8.72833	0.65674
1	-75.9375	9.145	0.65671
1	-75.7708	9.395	0.65579
1	-76.0208	9.18667	0.65506
1	-76.1458	8.68667	0.6547
1	-76.1875	8.68667	0.65452
1	-74.6875	5.52	0.65405
1	-75.9792	8.22833	0.65383
1	-75.7708	8.93667	0.65368
1	-75.7292	8.93667	0.65349
1	-75.9792	8.68667	0.65306
1	-75.8542	9.31167	0.65278
1	-76.0208	9.02	0.65264
1	-74.6042	5.81167	0.65214
1	-75.7292	8.97833	0.65055
1	-75.8125	9.10333	0.65014
1	-76.1875	8.72833	0.64953
1	-76.2708	8.93667	0.64893
1	-75.6042	8.93667	0.64865
1	-76.0208	8.47833	0.64842
1	-74.8125	10.0617	0.64729
1	-75.8958	9.02	0.64713
1	-76.2292	8.645	0.64706
1	-74.8125	9.60333	0.64682
1	-75.8125	8.93667	0.64667
1	-76.1042	9.145	0.64641
1	-75.8542	9.22833	0.64621
1	-74.5625	5.895	0.64617
1	-75.7708	9.35333	0.64588
1	-76.1042	8.81167	0.64588
1	-75.8125	9.18667	0.64571
1	-75.8542	9.27	0.64543
1	-74.6458	5.56167	0.64526
1	-76.1875	8.77	0.64492
1	-76.1042	8.31167	0.64465
1	-74.7292	5.72833	0.64453
1	-75.9792	9.18667	0.64429
1	-76.0625	9.145	0.64399
1	-76.6875	8.02	0.6437
1	-75.9792	9.27	0.64323
1	-76.0625	8.85333	0.64292
1	-76.0208	8.77	0.64267
1	-74.8542	9.68667	0.64259
1	-74.6875	5.68667	0.64258
1	-75.7292	9.31167	0.64251
1	-76.1458	9.06167	0.64228
1	-76.0208	8.895	0.64208
1	-74.6042	5.60333	0.64182
1	-76.1042	8.645	0.64179
1	-74.7292	5.68667	0.64138
1	-75.7708	8.895	0.64073
1	-76.1042	9.02	0.6401
1	-74.7708	9.77	0.64009
1	-76.1875	8.97833	0.63985
1	-76.1458	8.895	0.63977
1	-74.5625	6.22833	0.63967
1	-76.1875	8.52	0.63965
1	-75.8542	8.97833	0.63949
1	-76.0208	8.27	0.63913
1	-76.1458	8.22833	0.63874
1	-74.6042	6.10333	0.63863
1	-76.2292	8.895	0.63846
1	-75.8542	9.18667	0.63769
1	-76.0625	9.18667	0.63765
1	-75.9792	8.31167	0.6376
1	-75.8125	9.27	0.63731
1	-75.2708	10.02	0.63694
1	-74.6042	5.97833	0.63691
1	-76.1042	8.56167	0.63624
1	-75.9792	8.77	0.63569
1	-74.8958	9.93667	0.63464
1	-74.7292	10.02	0.63464
1	-75.8542	8.85333	0.63437
1	-74.8958	9.81167	0.63415
1	-74.6458	5.895	0.63368
1	-76.6875	7.97833	0.63236
1	-75.8958	9.06167	0.63223
1	-76.1042	8.77	0.63191
1	-75.9792	9.06167	0.63174
1	-74.8125	9.72833	0.63159
1	-76.0625	8.35333	0.63084
1	-75.9375	8.81167	0.63058
1	-76.2292	9.02	0.63024
1	-76.3958	8.85333	0.63008
1	-76.0208	8.60333	0.62998
1	-74.6875	5.72833	0.6299
1	-76.2292	8.56167	0.62987
1	-75.2292	10.1033	0.62918
1	-75.9792	8.145	0.62917
1	-76.1458	8.52	0.6291
1	-75.8125	8.97833	0.62901
1	-74.7708	9.645	0.629
1	-75.9375	8.60333	0.62864
1	-75.9792	8.895	0.62862
1	-74.6458	5.645	0.6282
1	-75.0625	9.85333	0.62796
1	-74.6875	5.93667	0.62783
1	-76.0625	8.47833	0.62677
1	-75.8125	8.77	0.6261
1	-76.0625	8.72833	0.62593
1	-75.7292	8.895	0.62572
1	-76.2708	8.85333	0.62521
1	-74.6042	6.02	0.6251
1	-75.9375	8.895	0.62456
1	-75.7708	8.81167	0.6244
1	-76.1042	8.43667	0.62325
1	-75.7708	8.97833	0.62246
1	-74.7708	9.81167	0.62189
1	-76.0625	8.43667	0.62182
1	-75.9792	8.85333	0.62119
1	-75.6875	8.81167	0.62098
1	-74.8125	9.68667	0.6208
1	-76.1875	8.47833	0.62075
1	-76.2708	8.60333	0.62071
1	-76.1042	8.27	0.62055
1	-75.8125	9.31167	0.62052
1	-74.6458	5.60333	0.62047
1	-75.9375	8.72833	0.62036
1	-75.7708	9.02	0.62024
1	-76.2292	8.93667	0.6201
1	-75.6875	8.93667	0.61967
1	-75.2292	9.27	0.61958
1	-76.1458	8.60333	0.61893
1	-75.9792	9.145	0.61809
1	-73.6875	9.31167	0.61773
1	-74.8958	9.895	0.61729
1	-76.8958	8.56167	0.61694
1	-74.7292	5.645	0.61667
1	-76.0208	8.93667	0.61615
1	-76.0208	8.68667	0.61493
1	-74.6042	6.145	0.61475
1	-74.5625	5.93667	0.61444
1	-76.2708	8.645	0.61439
1	-74.6458	5.85333	0.61438
1	-74.6042	5.68667	0.61405
1	-74.4792	5.97833	0.61404
1	-76.1458	8.56167	0.61384
1	-74.8125	9.645	0.61383
1	-75.9792	8.43667	0.61382
1	-75.8125	8.52	0.61357
1	-76.1458	8.43667	0.61335
1	-76.2708	8.72833	0.61334
1	-76.5625	8.72833	0.6133
1	-74.6458	6.10333	0.61313
1	-74.5625	5.85333	0.61308
1	-76.1042	8.22833	0.61298
1	-74.6875	5.81167	0.61288
1	-75.9792	8.93667	0.61287
1	-75.9792	8.18667	0.61283
1	-75.8125	8.85333	0.61246
1	-75.9792	8.52	0.61246
1	-74.6458	5.43667	0.61242
1	-76.1458	8.72833	0.61235
1	-75.8958	8.97833	0.61229
1	-76.1875	8.93667	0.61221
1	-74.6042	5.72833	0.61217
1	-75.5625	9.22833	0.61204
1	-75.8125	9.145	0.61108
1	-74.8125	10.02	0.61072
1	-75.8125	9.06167	0.61041
1	-76.2708	8.895	0.61021
1	-74.6875	5.77	0.61016
1	-74.8125	9.81167	0.61008
1	-74.7708	9.97833	0.60976
1	-76.0208	8.43667	0.60973
1	-76.1042	8.47833	0.60932
1	-75.8542	8.52	0.60917
1	-74.4792	6.02	0.60889
1	-76.0625	8.81167	0.60879
1	-76.1875	9.06167	0.60815
1	-75.6458	8.85333	0.6081
1	-75.8542	8.72833	0.6078
1	-74.5625	6.02	0.60777
1	-74.6875	5.60333	0.6076
1	-75.8542	8.68667	0.60749
1	-76.2708	8.56167	0.60748
1	-74.5208	5.85333	0.60743
1	-74.6458	5.47833	0.6073
1	-74.6042	5.52	0.60728
1	-75.8958	8.77	0.60721
1	-75.9375	8.43667	0.60721
1	-75.6875	9.35333	0.60713
1	-74.7292	5.85333	0.607
1	-75.7708	8.60333	0.60682
1	-74.3125	6.06167	0.60679
1	-74.7292	5.77	0.6065
1	-76.1458	8.77	0.60613
1	-76.1458	8.47833	0.60587
1	-75.9375	8.35333	0.60532
1	-76.1875	9.02	0.60496
1	-75.9792	9.22833	0.60481
1	-74.5208	5.895	0.60474
1	-76.0625	8.93667	0.60465
1	-74.6458	6.02	0.60459
1	-74.5625	5.97833	0.60436
1	-74.4375	6.02	0.60433
1	-75.5625	9.18667	0.60426
1	-75.9792	9.02	0.60404
1	-76.0208	8.645	0.60379
1	-75.8125	9.35333	0.60366
1	-75.6875	8.97833	0.60337
1	-76.1875	8.60333	0.60335
1	-76.1042	8.97833	0.60332
1	-74.6875	5.395	0.60315
1	-75.8958	8.56167	0.60314
1	-75.8958	9.35333	0.60299
1	-74.7708	9.93667	0.60265
1	-76.6458	7.93667	0.60253
1	-76.2708	8.47833	0.60241
1	-74.6458	5.93667	0.60236
1	-75.7292	9.27	0.60195
1	-76.3958	8.645	0.60177
1	-76.1042	9.10333	0.60122
1	-73.6458	9.31167	0.60118
1	-74.8542	9.93667	0.60086
1	-76.2708	8.97833	0.60079
1	-76.2292	8.72833	0.60048
1	-76.0625	8.145	0.6004
1	-74.6875	5.56167	0.60021
1	-74.7292	5.43667	0.60007
1	-76.2292	8.60333	0.59992
1	-75.9375	8.56167	0.59985
1	-74.8542	10.0617	0.59977
1	-76.0625	8.97833	0.59955
1	-75.8958	9.10333	0.59952
1	-76.1875	8.895	0.5994
1	-75.8542	8.47833	0.59939
1	-75.8542	8.645	0.59929
1	-76.2708	8.81167	0.59927
1	-75.6875	9.31167	0.59911
1	-75.7708	8.77	0.59905
1	-76.3542	8.895	0.59866
1	-75.9792	9.10333	0.59849
1	-75.8958	8.93667	0.59735
1	-76.3125	8.85333	0.59715
1	-75.3125	9.02	0.59705
1	-76.0208	9.06167	0.59695
1	-75.9375	9.18667	0.59691
1	-76.0625	8.77	0.5962
1	-75.9375	8.645	0.59574
1	-75.6458	8.81167	0.59563
1	-75.1875	9.47833	0.59558
1	-75.8542	8.81167	0.59531
1	-74.8542	9.77	0.59524
1	-76.1042	8.68667	0.59436
1	-75.6875	9.02	0.59432
1	-74.7708	5.52	0.59414
1	-74.6042	5.77	0.59378
1	-76.0208	9.27	0.59372
1	-76.3125	8.72833	0.59361
1	-76.5208	8.60333	0.59357
1	-75.7292	8.81167	0.59337
1	-74.8542	9.97833	0.59325
1	-74.8958	9.77	0.59307
1	-76.0208	8.31167	0.59298
1	-74.6458	5.52	0.59131
1	-74.6875	5.85333	0.59076
1	-75.8958	8.60333	0.59072
1	-75.8958	8.52	0.59042
1	-74.5625	5.68667	0.59
1	-75.1875	9.22833	0.58976
1	-76.1875	8.27	0.58959
1	-75.9792	8.27	0.58934
1	-76.3125	8.47833	0.58895
1	-75.0625	9.77	0.58874
1	-74.6458	6.06167	0.58807
1	-75.8125	8.895	0.58774
1	-74.7708	9.895	0.5877
1	-75.5208	9.27	0.58748
1	-76.5208	8.645	0.5874
1	-75.7292	9.10333	0.58724
1	-76.0625	9.06167	0.58724
1	-76.1875	8.35333	0.58678
1	-76.5208	8.72833	0.58664
1	-76.7708	8.60333	0.58636
1	-76.1875	8.56167	0.58634
1	-74.7708	10.02	0.58624
1	-75.8125	8.47833	0.58619
1	-75.8958	8.895	0.58617
1	-74.5208	5.81167	0.58617
1	-74.6042	9.93667	0.58615
1	-74.9375	9.56167	0.58593
1	-74.8958	10.0617	0.5859
1	-74.5625	5.72833	0.58558
1	-75.8125	8.645	0.58511
1	-75.0625	9.93667	0.58505
1	-75.6875	9.27	0.58494
1	-73.6875	9.35333	0.58487
1	-74.5208	6.27	0.58485
1	-76.6875	7.93667	0.58468
1	-75.0625	9.81167	0.58455
1	-74.7708	5.395	0.58408
1	-74.5208	5.97833	0.58357
1	-76.1042	8.35333	0.58334
1	-75.3125	9.145	0.58305
1	-74.5625	6.06167	0.58283
1	-75.0208	9.31167	0.58232
1	-74.9375	9.895	0.5823
1	-75.7708	9.145	0.58203
1	-76.1458	8.10333	0.58188
1	-76.3542	8.68667	0.58118
1	-74.9792	9.93667	0.58094
1	-75.6458	8.77	0.58076
1	-74.6458	5.97833	0.58057
1	-74.7292	5.395	0.58053
1	-75.9792	8.35333	0.58046
1	-76.3542	8.85333	0.58037
1	-75.2292	9.31167	0.5802
1	-73.6875	8.645	0.57979
1	-75.8958	9.31167	0.57938
1	-74.5208	5.72833	0.57937
1	-75.8958	8.72833	0.57908
1	-75.9375	8.47833	0.57878
1	-75.9375	8.97833	0.57862
1	-76.0625	8.645	0.5786
1	-76.1458	8.27	0.5786
1	-75.8958	8.68667	0.57852
1	-76.3125	8.52	0.57834
1	-75.7292	8.72833	0.57818
1	-76.0208	8.145	0.57806
1	-75.9375	8.85333	0.57804
1	-76.2708	8.68667	0.57801
1	-75.9375	8.145	0.578
1	-75.6875	8.85333	0.57797
1	-76.2292	8.77	0.57785
1	-75.7708	8.68667	0.57781
1	-76.0208	9.22833	0.57768
1	-74.7292	9.68667	0.57764
1	-76.7292	8.645	0.57747
1	-75.6458	8.895	0.57736
1	-75.8542	8.93667	0.57723
1	-76.3542	8.56167	0.57723
1	-74.7708	5.56167	0.57713
1	-74.6875	9.77	0.5765
1	-76.3958	8.81167	0.57645
1	-75.7708	8.645	0.57645
1	-74.4792	5.895	0.57644
1	-76.2708	8.31167	0.57637
1	-76.1875	8.645	0.57615
1	-75.1042	9.81167	0.576
1	-74.4375	5.97833	0.57574
1	-76.1458	8.645	0.57566
1	-75.9792	8.47833	0.57558
1	-74.4375	6.22833	0.57554
1	-75.0625	9.895	0.57525
1	-76.1458	8.395	0.57524
1	-74.9375	9.93667	0.57523
1	-73.6458	9.27	0.57501
1	-76.5208	8.77	0.57497
1	-76.0208	9.10333	0.57467
1	-74.6458	5.72833	0.57452
1	-75.0208	9.81167	0.57451
1	-75.8125	8.27	0.57439
1	-74.7708	5.645	0.57426
1	-75.2292	10.02	0.57408
1	-76.4792	8.68667	0.57394
1	-74.7292	5.56167	0.57328
1	-75.9375	8.52	0.57326
1	-76.0208	8.18667	0.57317
1	-75.1042	9.72833	0.57317
1	-75.9375	8.93667	0.5731
1	-74.6042	6.06167	0.57293
1	-75.9792	8.395	0.57253
1	-76.0625	8.22833	0.57252
1	-76.1875	8.85333	0.57248
1	-76.2292	8.35333	0.57219
1	-75.1458	10.0617	0.57205
1	-76.4375	8.645	0.57202
1	-74.7292	9.97833	0.57173
1	-76.1875	8.81167	0.57149
1	-76.0208	8.85333	0.57141
1	-74.6875	5.43667	0.57121
1	-74.6458	6.145	0.57088
1	-74.6042	6.22833	0.57083
1	-73.6875	9.22833	0.57043
1	-76.1042	9.31167	0.57015
1	-74.7292	5.47833	0.56983
1	-75.6875	8.72833	0.56925
1	-74.7292	5.60333	0.56909
1	-73.6458	9.35333	0.56904
1	-76.0208	8.72833	0.56893
1	-74.9792	9.97833	0.56886
1	-75.9792	8.60333	0.56868
1	-76.3542	8.77	0.56846
1	-76.3125	8.93667	0.56844
1	-74.8542	9.72833	0.56842
1	-75.9375	8.27	0.56782
1	-74.6875	5.47833	0.56773
1	-74.8125	9.56167	0.56757
1	-75.5625	9.27	0.56674
1	-76.3125	8.68667	0.56601
1	-74.4792	6.31167	0.56592
1	-74.2708	6.35333	0.56592
1	-76.3958	8.68667	0.56564
1	-74.3125	6.395	0.56538
1	-73.7708	9.27	0.56528
1	-75.7292	9.35333	0.56505
1	-76.3125	8.81167	0.56473
1	-73.6875	9.27	0.5646
1	-75.6042	8.895	0.56459
1	-76.5208	8.68667	0.56457
1	-76.3958	8.77	0.56445
1	-75.5625	9.31167	0.56409
1	-74.8125	5.43667	0.56398
1	-73.7292	9.27	0.56386
1	-75.3125	9.10333	0.56365
1	-74.5208	6.18667	0.56334
1	-73.6042	9.27	0.5633
1	-76.3542	8.60333	0.5624
1	-75.3125	8.93667	0.56234
1	-75.3125	9.27	0.56232
1	-75.5208	9.22833	0.56228
1	-76.1458	8.31167	0.56219
1	-74.3958	6.47833	0.56217
1	-73.7292	8.06167	0.56197
1	-75.7292	8.645	0.56159
1	-76.3125	8.60333	0.56153
1	-74.7292	9.77	0.56124
1	-75.1875	9.27	0.56115
1	-75.7292	8.77	0.56111
1	-75.0208	9.18667	0.56074
1	-75.1042	9.145	0.56065
1	-75.1875	10.1033	0.56062
1	-74.6875	9.93667	0.56037
1	-75.9792	8.97833	0.56031
1	-74.4792	6.22833	0.5602
1	-76.0625	8.27	0.55926
1	-76.2292	8.81167	0.55916
1	-75.2708	9.31167	0.55879
1	-76.2708	8.77	0.55878
1	-76.1875	8.22833	0.55863
1	-76.4375	8.81167	0.55857
1	-74.3125	6.31167	0.55782
1	-75.8958	8.43667	0.55729
1	-75.0208	9.895	0.55722
1	-76.4375	8.68667	0.5572
1	-74.8125	9.97833	0.55705
1	-74.3958	6.02	0.55695
1	-75.2708	9.27	0.5567
1	-73.7292	8.43667	0.55669
1	-76.2292	8.85333	0.55648
1	-75.6458	9.22833	0.55588
1	-75.0625	9.97833	0.55585
1	-74.5625	5.77	0.55577
1	-75.1458	9.97833	0.55562
1	-75.9375	8.22833	0.55544
1	-75.8958	8.27	0.5554
1	-73.7292	8.31167	0.55527
1	-74.5208	5.93667	0.55461
1	-74.8958	9.60333	0.55444
1	-75.8958	8.18667	0.55409
1	-74.4792	5.93667	0.55407
1	-74.9792	9.895	0.55387
1	-74.7292	5.81167	0.55387
1	-75.7708	9.27	0.5533
1	-74.8958	9.72833	0.55329
1	-76.3958	8.895	0.55303
1	-75.2708	9.22833	0.55297
1	-75.0208	9.27	0.55292
1	-75.1458	9.68667	0.55283
1	-74.7708	9.47833	0.55266
1	-74.6875	5.895	0.55256
1	-74.5208	6.02	0.55241
1	-76.1042	8.60333	0.55195
1	-75.7708	9.31167	0.55175
1	-76.3542	8.72833	0.5515
1	-74.6042	5.85333	0.55144
1	-74.4375	6.395	0.55131
1	-75.4792	9.10333	0.55114
1	-75.6042	9.22833	0.55102
1	-74.7708	9.60333	0.55087
1	-75.7708	8.395	0.55049
1	-76.2292	8.47833	0.55029
1	-74.5208	9.56167	0.55011
1	-73.6875	8.47833	0.54989
1	-76.2292	8.395	0.54981
1	-74.6042	9.81167	0.5497
1	-75.0208	9.93667	0.54962
1	-76.3958	8.60333	0.5494
1	-76.3542	8.645	0.54939
1	-75.1875	9.35333	0.54925
1	-75.2708	8.93667	0.54921
1	-73.6042	9.31167	0.54874
1	-75.9375	8.68667	0.5485
1	-76.3125	8.77	0.54827
1	-75.8542	8.77	0.54818
1	-76.1042	8.93667	0.54813
1	-74.9792	9.18667	0.5478
1	-74.6458	9.77	0.54767
1	-75.8958	8.47833	0.54708
1	-75.9792	8.81167	0.54679
1	-75.8125	8.68667	0.54675
1	-76.4375	8.72833	0.5467
1	-75.8542	8.22833	0.54669
1	-74.4792	5.77	0.54664
1	-75.1042	9.85333	0.54661
1	-76.3958	8.56167	0.54652
1	-74.8125	9.93667	0.54626
1	-74.7292	5.52	0.54622
1	-74.8542	9.31167	0.54621
1	-75.1042	9.645	0.54582
1	-75.0208	10.02	0.54577
1	-75.1042	9.68667	0.54559
1	-75.3958	8.77	0.54543
1	-74.9792	10.0617	0.54536
1	-75.8958	8.22833	0.54521
1	-74.8958	10.02	0.54498
1	-76.6042	8.47833	0.54497
1	-76.4792	8.395	0.54482
1	-75.0208	9.77	0.54467
1	-76.3125	8.645	0.54464
1	-74.3958	5.895	0.54461
1	-75.3542	9.06167	0.54454
1	-76.6458	7.97833	0.54444
1	-75.8542	9.35333	0.54438
1	-75.8125	8.56167	0.54423
1	-75.7708	8.72833	0.54391
1	-74.9792	9.81167	0.54389
1	-75.0625	9.145	0.54365
1	-74.7292	9.93667	0.54344
1	-74.3958	6.18667	0.54314
1	-76.6458	8.47833	0.54312
1	-73.8125	8.35333	0.54296
1	-73.7708	8.60333	0.5427
1	-75.8542	8.56167	0.54267
1	-73.6042	9.22833	0.54265
1	-75.1458	9.18667	0.54259
1	-74.4792	6.18667	0.54245
1	-75.3542	9.145	0.54239
1	-75.2292	9.77	0.54208
1	-74.5208	6.06167	0.54202
1	-75.2292	9.895	0.54185
1	-74.6042	9.85333	0.54181
1	-74.3125	6.18667	0.54169
1	-74.3958	6.56167	0.54166
1	-75.8958	9.145	0.54151
1	-76.0208	8.52	0.54124
1	-75.7292	8.60333	0.54101
1	-74.8542	10.02	0.54094
1	-75.1875	9.81167	0.54093
1	-74.9375	9.77	0.54092
1	-76.1458	8.35333	0.54051
1	-73.6458	9.22833	0.54046
1	-75.1458	9.31167	0.53964
1	-75.6875	9.22833	0.5396
1	-74.4375	5.93667	0.53922
1	-73.6458	8.645	0.53904
1	-76.1042	8.52	0.53828
1	-75.0625	10.02	0.53824
1	-75.7292	8.43667	0.53819
1	-75.6458	9.27	0.53788
1	-75.6458	9.145	0.53786
1	-75.5625	9.145	0.53738
1	-74.4375	9.06167	0.53726
1	-75.8542	8.60333	0.53716
1	-75.7292	8.68667	0.53687
1	-74.3125	6.27	0.53683
1	-75.8958	8.85333	0.53675
1	-75.3542	9.02	0.5367
1	-75.1042	9.35333	0.53659
1	-74.6875	6.27	0.53653
1	-74.7708	9.56167	0.53617
1	-75.0625	9.22833	0.53615
1	-73.6042	9.18667	0.53529
1	-76.0625	8.56167	0.53514
1	-76.4792	8.77	0.53509
1	-74.9375	9.85333	0.53508
1	-76.3542	8.47833	0.53475
1	-76.1042	8.395	0.53473
1	-75.8542	8.18667	0.53459
1	-75.1458	9.645	0.53459
1	-73.7708	8.35333	0.53454
1	-76.1042	8.10333	0.53451
1	-74.8958	9.97833	0.5339
1	-74.8125	9.895	0.5339
1	-75.1875	9.60333	0.53377
1	-75.0208	10.0617	0.53362
1	-76.3542	8.81167	0.53309
1	-74.5208	6.22833	0.53292
1	-75.0625	9.35333	0.53274
1	-75.5208	8.645	0.53262
1	-74.6875	10.02	0.53241
1	-76.6875	7.895	0.53239
1	-74.3542	6.10333	0.53234
1	-75.7708	8.56167	0.53228
1	-76.6042	8.52	0.53221
1	-73.7292	9.22833	0.53205
1	-76.1042	8.18667	0.53201
1	-73.7292	8.47833	0.53183
1	-75.8542	8.31167	0.53165
1	-75.2708	9.895	0.53154
1	-75.2292	9.35333	0.53132
1	-75.2292	9.93667	0.5312
1	-75.3958	9.06167	0.53105
1	-73.7708	7.97833	0.53101
1	-75.3125	9.18667	0.53097
1	-76.0625	8.31167	0.53043
1	-75.2292	9.85333	0.53033
1	-76.2708	8.395	0.53008
1	-73.6042	8.395	0.52941
1	-76.5625	8.60333	0.52926
1	-73.6458	8.43667	0.52912
1	-75.0625	10.0617	0.52903
1	-75.2292	9.06167	0.52902
1	-74.3958	6.31167	0.529
1	-76.1875	8.395	0.52897
1	-74.2292	8.895	0.52897
1	-75.0208	9.97833	0.5289
1	-74.5208	6.145	0.52857
1	-75.5208	8.72833	0.52854
1	-74.4375	9.02	0.52852
1	-75.7292	8.395	0.52826
1	-75.1042	9.10333	0.52824
1	-76.0625	8.52	0.52821
1	-75.1875	9.72833	0.52817
1	-74.3125	6.145	0.52774
1	-74.4792	9.10333	0.52773
1	-75.1458	9.93667	0.5276
1	-76.6875	8.06167	0.52758
1	-76.0208	8.22833	0.52737
1	-74.5208	6.35333	0.52733
1	-75.7708	8.35333	0.52712
1	-75.2292	9.18667	0.52711
1	-73.7292	9.31167	0.52705
1	-74.9792	9.77	0.52682
1	-75.2708	9.145	0.5268
1	-75.6875	9.18667	0.52671
1	-76.1458	8.06167	0.52666
1	-76.3125	8.56167	0.52662
1	-75.3542	8.97833	0.52656
1	-76.2708	8.43667	0.52639
1	-74.9375	9.18667	0.52627
1	-74.5625	6.18667	0.52624
1	-75.1458	9.77	0.52619
1	-76.4375	8.47833	0.52605
1	-75.9375	8.31167	0.5258
1	-75.4792	9.22833	0.52533
1	-75.1458	9.81167	0.52529
1	-75.0208	9.85333	0.52523
1	-74.4792	6.43667	0.52516
1	-74.3542	8.97833	0.52499
1	-75.1042	9.77	0.52475
1	-74.3958	6.395	0.52453
1	-76.4792	8.72833	0.52448
1	-76.2292	8.145	0.52424
1	-76.2292	8.22833	0.52418
1	-75.9792	8.72833	0.52411
1	-76.2292	8.18667	0.52411
1	-75.2708	8.97833	0.52398
1	-73.6875	9.18667	0.52398
1	-75.1042	9.60333	0.52392
1	-76.2292	8.27	0.52377
1	-75.1458	10.02	0.52356
1	-74.9792	10.02	0.52355
1	-76.7292	8.60333	0.52345
1	-74.7708	9.68667	0.52344
1	-75.0208	9.22833	0.52324
1	-75.5625	8.93667	0.52322
1	-74.6458	9.93667	0.52314
1	-75.1458	9.72833	0.52313
1	-75.4792	9.31167	0.52286
1	-75.1875	10.0617	0.52283
1	-75.0625	9.47833	0.52282
1	-74.2708	6.10333	0.52272
1	-76.3542	8.35333	0.52271
1	-75.6875	8.77	0.52269
1	-75.1042	9.27	0.52259
1	-75.4792	9.145	0.52231
1	-74.6875	9.31167	0.52219
1	-74.3542	6.145	0.5219
1	-75.0625	9.31167	0.52183
1	-75.8542	8.27	0.5217
1	-76.6875	8.645	0.52164
1	-76.2292	8.52	0.52163
1	-75.1458	9.22833	0.52161
1	-75.1458	9.60333	0.5216
1	-74.2708	6.395	0.52141
1	-74.8542	9.56167	0.52122
1	-75.1042	9.43667	0.52107
1	-74.4375	6.35333	0.52081
1	-76.6458	8.645	0.52078
1	-74.3542	9.02	0.52069
1	-73.8125	8.47833	0.52063
1	-75.3125	9.22833	0.52051
1	-74.3542	9.31167	0.5204
1	-75.2708	9.06167	0.52038
1	-74.6458	10.02	0.52037
1	-75.8125	8.60333	0.52032
1	-73.7292	8.395	0.52009
1	-76.4792	8.81167	0.52007
1	-75.1458	9.56167	0.52001
1	-74.7708	9.52	0.51996
1	-74.5208	9.145	0.51974
1	-75.5625	9.02	0.51958
1	-74.8542	9.645	0.51932
1	-75.0625	9.72833	0.51928
1	-76.6042	8.645	0.51925
1	-75.2708	9.93667	0.51924
1	-75.7292	8.56167	0.51919
1	-74.7708	9.35333	0.51915
1	-75.2292	10.0617	0.51896
1	-74.4792	6.27	0.51874
1	-76.4792	8.645	0.51874
1	-76.6458	8.60333	0.51863
1	-75.1875	9.18667	0.51862
1	-75.6042	9.27	0.51855
1	-76.2292	8.31167	0.51848
1	-76.1042	8.06167	0.51827
1	-74.9375	9.35333	0.51821
1	-76.3125	8.145	0.51814
1	-75.0625	9.10333	0.51795
1	-74.9792	9.43667	0.51795
1	-73.8125	8.43667	0.51783
1	-74.2708	6.43667	0.51773
1	-76.5625	8.68667	0.51771
1	-74.4375	6.27	0.51743
1	-76.6458	7.895	0.51701
1	-75.4375	9.10333	0.51692
1	-75.1875	9.645	0.51676
1	-75.2292	9.97833	0.51659
1	-73.7292	8.77	0.51657
1	-75.5208	9.18667	0.5163
1	-75.0208	9.35333	0.51628
1	-75.1875	9.56167	0.51626
1	-75.4792	9.02	0.51622
1	-76.3125	8.27	0.51614
1	-75.5208	8.60333	0.51595
1	-75.7292	9.02	0.51579
1	-74.4375	6.145	0.51578
1	-75.6875	8.68667	0.51569
1	-75.0625	9.18667	0.51568
1	-75.4375	9.27	0.51567
1	-74.6458	9.68667	0.51526
1	-74.7292	9.81167	0.51521
1	-74.6458	9.145	0.51515
1	-75.5625	8.97833	0.51481
1	-76.3958	8.43667	0.51458
1	-74.8542	9.52	0.51445
1	-74.5625	5.81167	0.51424
1	-75.1458	9.27	0.51385
1	-75.3542	9.22833	0.5138
1	-75.4375	9.02	0.51371
1	-75.3125	9.06167	0.51347
1	-75.1875	9.31167	0.51341
1	-76.4375	8.77	0.51291
1	-74.8542	9.27	0.51266
1	-73.7292	8.645	0.51254
1	-74.3958	6.22833	0.51238
1	-75.1458	9.06167	0.51233
1	-75.4792	9.18667	0.51224
1	-75.3542	9.27	0.51215
1	-75.9375	9.02	0.51192
1	-75.6875	8.645	0.5119
1	-74.6458	9.85333	0.5117
1	-75.1458	9.85333	0.51164
1	-75.0208	9.145	0.51158
1	-74.3958	6.06167	0.5115
1	-76.5625	8.56167	0.51147
1	-74.3542	6.18667	0.5109
1	-76.3958	8.72833	0.51088
1	-74.6042	9.68667	0.51077
1	-74.6042	9.895	0.51074
1	-76.4792	8.56167	0.51054
1	-73.8542	8.72833	0.51039
1	-75.5208	9.10333	0.51029
1	-74.4792	9.22833	0.51022
1	-76.3125	8.31167	0.51022
1	-76.5625	8.645	0.51021
1	-75.1875	9.77	0.51017
1	-75.6458	8.645	0.51014
1	-74.9792	9.22833	0.5101
1	-76.1875	8.43667	0.51008
1	-74.3958	8.93667	0.50952
1	-76.1875	8.18667	0.50949
[truncated: 115,402 more rows]
